# Supplementary material for: Tissue-specific degradation of essential centrosome components reveals distinct microtubule populations at microtubule organizing centers
Source: PLoS Biol. 2018 Aug 6;16(8):e2005189. doi: 10.1371/journal.pbio.2005189 (PMC6103517; doi:10.1371/journal.pbio.2005189)
Supplement: S1 Data — (XLSX) [file pbio.2005189.s009.xlsx]

## Sheet: key
column	description
channel	G: 488 nm R: 561 nm
type	genotype, treatment, or stage nickname e.g. "mzt-1" = MZT-1gut(+), "mzt-1(gut-)" = MZT-1gut(-)
norm	for profile data, whether intensity values are normalized or not
microns.adj.bin	for profile data, distance from the midline in µm
int.mean	for profile data, mean intensity value (by type)
int.sd	for profile data, standard deviation of intensity values (by type)
intestinal.nuclei	for cell count data, number of nuclei counted
protein	for Fig 5 data, which GFP-tagged protein is measured (TAC-1 or GIP-1)
basename	image filename without extension
ROIs, e.g. apical.R	fluorescence intensity values. columns have the format [ROI region name].[channel] note that all values are background-subtracted
ROI calculations, e.g. ratio.R	calculations performed using fluorescence intensity values as described in the text. columns have the format [calculation name].[channel]
timeframe	for nocodozole experiments, timeframe 1 indicates T1, timeframe 3 indicates T2 (T1 + 10 minutes)
num.comets.F	for comet count data, number of comets counted moving away from the midline
comet_type	for comet speed data, whether the measured comets originate from the midline or a centrosome
v.mean	for comet speed data, mean comet speed in µm/sec (by image)
v.sd	for comet speed data, standard deviation of comet speeds (by image)
num.comets	for comet speed data, number of comets measured
eggs	for viability data, number of eggs counted
total_adults	for viability data, number of surviving worms counted
viability	for viability data, total_adults divided by eggs
centrioles	for centriole count data, number of centrioles in the cell
length	for midline vs. length data, measured length of the intestinal midline in µm

## Sheet: Fig 1 K, N, Q
channel	type	norm	microns.adj.bin	int.mean	int.sd
G	air-1(gut-)	nonnormalized	-9.37	986.211	220.367
G	air-1(gut-)	nonnormalized	-9.2	931.185	129.148
G	air-1(gut-)	nonnormalized	-9.02	831.733	83.0713
G	air-1(gut-)	nonnormalized	-8.84	764.145	65.7772
G	air-1(gut-)	nonnormalized	-8.67	733.75	95.7071
G	air-1(gut-)	nonnormalized	-8.49	718.011	99.5856
G	air-1(gut-)	nonnormalized	-8.31	751.189	158.917
G	air-1(gut-)	nonnormalized	-8.14	822.054	331.931
G	air-1(gut-)	nonnormalized	-7.96	741.901	194.08
G	air-1(gut-)	nonnormalized	-7.78	699.825	134.204
G	air-1(gut-)	nonnormalized	-7.6	672.296	110.731
G	air-1(gut-)	nonnormalized	-7.43	640.93	100.739
G	air-1(gut-)	nonnormalized	-7.25	640.698	107.831
G	air-1(gut-)	nonnormalized	-7.07	615.172	102.018
G	air-1(gut-)	nonnormalized	-6.9	593.786	110.825
G	air-1(gut-)	nonnormalized	-6.72	577.914	119.559
G	air-1(gut-)	nonnormalized	-6.54	556.926	128.337
G	air-1(gut-)	nonnormalized	-6.37	547.999	137.825
G	air-1(gut-)	nonnormalized	-6.19	543.668	138.627
G	air-1(gut-)	nonnormalized	-6.01	541.008	142.908
G	air-1(gut-)	nonnormalized	-5.83	540.474	147.52
G	air-1(gut-)	nonnormalized	-5.66	540.694	152.762
G	air-1(gut-)	nonnormalized	-5.48	540.619	152.809
G	air-1(gut-)	nonnormalized	-5.3	540.429	150.711
G	air-1(gut-)	nonnormalized	-5.13	538.488	147.497
G	air-1(gut-)	nonnormalized	-4.95	532.859	144.74
G	air-1(gut-)	nonnormalized	-4.77	527.433	138.675
G	air-1(gut-)	nonnormalized	-4.6	524.4	136.118
G	air-1(gut-)	nonnormalized	-4.42	519.106	130.812
G	air-1(gut-)	nonnormalized	-4.24	516.952	128.317
G	air-1(gut-)	nonnormalized	-4.06	513.834	122.79
G	air-1(gut-)	nonnormalized	-3.89	510.86	116.555
G	air-1(gut-)	nonnormalized	-3.71	510.908	111.162
G	air-1(gut-)	nonnormalized	-3.53	506.682	106.943
G	air-1(gut-)	nonnormalized	-3.36	501.104	100.371
G	air-1(gut-)	nonnormalized	-3.18	498.161	99.2908
G	air-1(gut-)	nonnormalized	-3	496.61	97.9496
G	air-1(gut-)	nonnormalized	-2.83	493.766	96.1112
G	air-1(gut-)	nonnormalized	-2.65	497.006	93.8039
G	air-1(gut-)	nonnormalized	-2.47	497.233	92.5929
G	air-1(gut-)	nonnormalized	-2.29	495.141	93.5111
G	air-1(gut-)	nonnormalized	-2.12	491.917	95.3354
G	air-1(gut-)	nonnormalized	-1.94	489.223	94.5723
G	air-1(gut-)	nonnormalized	-1.76	485.895	94.5231
G	air-1(gut-)	nonnormalized	-1.59	480.791	92.961
G	air-1(gut-)	nonnormalized	-1.41	478.224	89.4584
G	air-1(gut-)	nonnormalized	-1.23	479.68	91.1238
G	air-1(gut-)	nonnormalized	-1.06	482.069	92.3164
G	air-1(gut-)	nonnormalized	-0.878	482.825	95.9718
G	air-1(gut-)	nonnormalized	-0.701	483.973	97.6164
G	air-1(gut-)	nonnormalized	-0.524	482.325	102.747
G	air-1(gut-)	nonnormalized	-0.347	483.723	107.525
G	air-1(gut-)	nonnormalized	-0.17	484.386	105.616
G	air-1(gut-)	nonnormalized	0.007	487.859	106.899
G	air-1(gut-)	nonnormalized	0.184	485.541	107.249
G	air-1(gut-)	nonnormalized	0.361	484.186	105.957
G	air-1(gut-)	nonnormalized	0.538	485.898	107.73
G	air-1(gut-)	nonnormalized	0.715	484.912	114.16
G	air-1(gut-)	nonnormalized	0.892	481.759	118.64
G	air-1(gut-)	nonnormalized	1.07	483.73	125.786
G	air-1(gut-)	nonnormalized	1.25	484.046	128.092
G	air-1(gut-)	nonnormalized	1.42	484.162	127.416
G	air-1(gut-)	nonnormalized	1.6	484.415	126.289
G	air-1(gut-)	nonnormalized	1.78	484.101	125.085
G	air-1(gut-)	nonnormalized	1.95	483.113	126.623
G	air-1(gut-)	nonnormalized	2.13	481.811	126.458
G	air-1(gut-)	nonnormalized	2.31	481.355	125.839
G	air-1(gut-)	nonnormalized	2.48	481.287	127.88
G	air-1(gut-)	nonnormalized	2.66	481.829	129.324
G	air-1(gut-)	nonnormalized	2.84	482.954	131.473
G	air-1(gut-)	nonnormalized	3.02	488.85	136.719
G	air-1(gut-)	nonnormalized	3.19	492.818	140.7
G	air-1(gut-)	nonnormalized	3.37	499.337	147.501
G	air-1(gut-)	nonnormalized	3.55	500.547	152.251
G	air-1(gut-)	nonnormalized	3.72	501.865	151.662
G	air-1(gut-)	nonnormalized	3.9	504.771	154.748
G	air-1(gut-)	nonnormalized	4.08	509.723	159.632
G	air-1(gut-)	nonnormalized	4.25	513.767	164.747
G	air-1(gut-)	nonnormalized	4.43	523.144	169.826
G	air-1(gut-)	nonnormalized	4.61	525.829	170.345
G	air-1(gut-)	nonnormalized	4.79	531.315	167.601
G	air-1(gut-)	nonnormalized	4.96	536.768	166.738
G	air-1(gut-)	nonnormalized	5.14	541.511	168.092
G	air-1(gut-)	nonnormalized	5.32	545.979	169.566
G	air-1(gut-)	nonnormalized	5.49	550.423	168.835
G	air-1(gut-)	nonnormalized	5.67	553.139	168.007
G	air-1(gut-)	nonnormalized	5.85	557.194	168.675
G	air-1(gut-)	nonnormalized	6.02	561.524	165.935
G	air-1(gut-)	nonnormalized	6.2	565.172	165.615
G	air-1(gut-)	nonnormalized	6.38	571.365	166.372
G	air-1(gut-)	nonnormalized	6.56	583.314	173.511
G	air-1(gut-)	nonnormalized	6.73	592.966	185.265
G	air-1(gut-)	nonnormalized	6.91	582.209	162.652
G	air-1(gut-)	nonnormalized	7.09	608.133	168.786
G	air-1(gut-)	nonnormalized	7.26	618.148	163.218
G	air-1(gut-)	nonnormalized	7.44	651.575	168.382
G	air-1(gut-)	nonnormalized	7.62	662.56	183.859
G	air-1(gut-)	nonnormalized	7.79	677.965	188.978
G	air-1(gut-)	nonnormalized	7.97	692.56	193.891
G	air-1(gut-)	nonnormalized	8.15	716.289	214.493
G	air-1(gut-)	nonnormalized	8.33	751.082	245.103
G	air-1(gut-)	nonnormalized	8.5	730.832	219.395
G	air-1(gut-)	nonnormalized	8.68	713.952	123.64
G	air-1(gut-)	nonnormalized	8.86	761.459	115.831
G	air-1(gut-)	nonnormalized	9.03	809.213	117.957
G	air-1(gut-)	nonnormalized	9.21	884.618	150.576
G	air-1(gut-)	nonnormalized	9.39	802.731	85.9051
G	air-1(gut-)	nonnormalized	9.56	876.155	121.28
G	mzt-1(gut-)	nonnormalized	-7.96	171.273	22.3378
G	mzt-1(gut-)	nonnormalized	-7.78	167.966	20.5476
G	mzt-1(gut-)	nonnormalized	-7.6	165.671	24.2534
G	mzt-1(gut-)	nonnormalized	-7.43	162.849	22.0553
G	mzt-1(gut-)	nonnormalized	-7.25	159.791	20.8654
G	mzt-1(gut-)	nonnormalized	-7.07	155.282	18.6688
G	mzt-1(gut-)	nonnormalized	-6.9	157.102	17.8358
G	mzt-1(gut-)	nonnormalized	-6.72	154.385	17.7885
G	mzt-1(gut-)	nonnormalized	-6.54	155.71	19.6302
G	mzt-1(gut-)	nonnormalized	-6.37	155.606	21.2832
G	mzt-1(gut-)	nonnormalized	-6.19	153.309	21.6631
G	mzt-1(gut-)	nonnormalized	-6.01	151.916	21.739
G	mzt-1(gut-)	nonnormalized	-5.83	147.192	21.2631
G	mzt-1(gut-)	nonnormalized	-5.66	145.321	21.1161
G	mzt-1(gut-)	nonnormalized	-5.48	142.844	21.2515
G	mzt-1(gut-)	nonnormalized	-5.3	141.685	20.9162
G	mzt-1(gut-)	nonnormalized	-5.13	138.289	19.2854
G	mzt-1(gut-)	nonnormalized	-4.95	134.316	15.699
G	mzt-1(gut-)	nonnormalized	-4.77	134.378	18.0088
G	mzt-1(gut-)	nonnormalized	-4.6	131.905	16.6915
G	mzt-1(gut-)	nonnormalized	-4.42	128.588	14.0219
G	mzt-1(gut-)	nonnormalized	-4.24	126.236	9.70571
G	mzt-1(gut-)	nonnormalized	-4.06	123.446	7.17338
G	mzt-1(gut-)	nonnormalized	-3.89	122.06	8.13557
G	mzt-1(gut-)	nonnormalized	-3.71	121.538	7.19564
G	mzt-1(gut-)	nonnormalized	-3.53	121.586	8.70243
G	mzt-1(gut-)	nonnormalized	-3.36	120.98	12.1707
G	mzt-1(gut-)	nonnormalized	-3.18	119.686	13.1972
G	mzt-1(gut-)	nonnormalized	-3	119.679	11.5368
G	mzt-1(gut-)	nonnormalized	-2.83	117.158	12.7749
G	mzt-1(gut-)	nonnormalized	-2.65	118.36	14.3091
G	mzt-1(gut-)	nonnormalized	-2.47	120.234	15.3362
G	mzt-1(gut-)	nonnormalized	-2.29	122.605	20.3976
G	mzt-1(gut-)	nonnormalized	-2.12	124.125	21.2846
G	mzt-1(gut-)	nonnormalized	-1.94	120.494	19.5621
G	mzt-1(gut-)	nonnormalized	-1.76	116.837	14.2675
G	mzt-1(gut-)	nonnormalized	-1.59	117.841	13.3296
G	mzt-1(gut-)	nonnormalized	-1.41	118.741	13.7607
G	mzt-1(gut-)	nonnormalized	-1.23	119.435	13.7016
G	mzt-1(gut-)	nonnormalized	-1.06	118.583	12.082
G	mzt-1(gut-)	nonnormalized	-0.878	119.197	11.2172
G	mzt-1(gut-)	nonnormalized	-0.701	119.621	12.134
G	mzt-1(gut-)	nonnormalized	-0.524	119.38	14.5834
G	mzt-1(gut-)	nonnormalized	-0.347	118.942	14.3883
G	mzt-1(gut-)	nonnormalized	-0.17	118.356	14.2833
G	mzt-1(gut-)	nonnormalized	0.007	117.322	13.8426
G	mzt-1(gut-)	nonnormalized	0.184	118.609	16.1903
G	mzt-1(gut-)	nonnormalized	0.361	116.153	15.4028
G	mzt-1(gut-)	nonnormalized	0.538	117.711	16.9708
G	mzt-1(gut-)	nonnormalized	0.715	117.889	17.8137
G	mzt-1(gut-)	nonnormalized	0.892	116.811	16.0313
G	mzt-1(gut-)	nonnormalized	1.07	114.72	16.2942
G	mzt-1(gut-)	nonnormalized	1.25	115.39	16.2661
G	mzt-1(gut-)	nonnormalized	1.42	117.137	16.9003
G	mzt-1(gut-)	nonnormalized	1.6	114.731	16.2873
G	mzt-1(gut-)	nonnormalized	1.78	115.837	17.0515
G	mzt-1(gut-)	nonnormalized	1.95	116.445	18.482
G	mzt-1(gut-)	nonnormalized	2.13	116.122	17.4864
G	mzt-1(gut-)	nonnormalized	2.31	115.813	16.8896
G	mzt-1(gut-)	nonnormalized	2.48	116.791	18.1238
G	mzt-1(gut-)	nonnormalized	2.66	118.09	19.4803
G	mzt-1(gut-)	nonnormalized	2.84	120.018	21.1958
G	mzt-1(gut-)	nonnormalized	3.02	122.341	22.4529
G	mzt-1(gut-)	nonnormalized	3.19	125.081	24.1219
G	mzt-1(gut-)	nonnormalized	3.37	126.884	26.8234
G	mzt-1(gut-)	nonnormalized	3.55	129.78	28.8935
G	mzt-1(gut-)	nonnormalized	3.72	130.547	28.6935
G	mzt-1(gut-)	nonnormalized	3.9	133.254	30.3437
G	mzt-1(gut-)	nonnormalized	4.08	132.221	30.6642
G	mzt-1(gut-)	nonnormalized	4.25	133.451	31.7028
G	mzt-1(gut-)	nonnormalized	4.43	133.387	32.065
G	mzt-1(gut-)	nonnormalized	4.61	134.332	32.0184
G	mzt-1(gut-)	nonnormalized	4.79	137.119	34.7214
G	mzt-1(gut-)	nonnormalized	4.96	139.869	35.3187
G	mzt-1(gut-)	nonnormalized	5.14	140.926	37.2539
G	mzt-1(gut-)	nonnormalized	5.32	144.685	37.8231
G	mzt-1(gut-)	nonnormalized	5.49	146.855	40.6346
G	mzt-1(gut-)	nonnormalized	5.67	147.317	40.0264
G	mzt-1(gut-)	nonnormalized	5.85	147.183	37.9346
G	mzt-1(gut-)	nonnormalized	6.02	144.377	37.6811
G	mzt-1(gut-)	nonnormalized	6.2	143.78	39.1827
G	mzt-1(gut-)	nonnormalized	6.38	143.7	41.8246
G	mzt-1(gut-)	nonnormalized	6.56	147.035	44.232
G	mzt-1(gut-)	nonnormalized	6.73	150.708	46.6283
G	mzt-1(gut-)	nonnormalized	6.91	156.488	50.1545
G	mzt-1(gut-)	nonnormalized	7.09	148.066	44.6022
G	mzt-1(gut-)	nonnormalized	7.26	142.569	41.7909
G	mzt-1(gut-)	nonnormalized	7.44	144.324	41.4235
G	mzt-1(gut-)	nonnormalized	7.62	148.743	41.8077
G	mzt-1(gut-)	nonnormalized	-8.84	169.006	31.9734
G	mzt-1(gut-)	nonnormalized	-8.67	154.442	32.2929
G	mzt-1(gut-)	nonnormalized	-8.49	159.748	33.4982
G	mzt-1(gut-)	nonnormalized	-8.31	163.443	24.9592
G	mzt-1(gut-)	nonnormalized	-8.14	173.455	29.2633
G	mzt-1(gut-)	nonnormalized	7.79	152.837	45.6992
G	mzt-1(gut-)	nonnormalized	7.97	155.508	46.9178
G	mzt-1(gut-)	nonnormalized	8.15	160.661	48.1731
G	mzt-1(gut-)	nonnormalized	8.33	181.183	41.2081
G	mzt-1(gut-)	nonnormalized	8.5	189.598	46.7761
G	mzt-1(gut-)	nonnormalized	8.68	189.746	60.2406
G	mzt-1(gut-)	nonnormalized	8.86	197.834	57.6555
G	mzt-1(gut-)	nonnormalized	9.03	205.374	53.6385
G	mzt-1(gut-)	nonnormalized	9.21	155.577	NA
G	mzt-1	nonnormalized	-7.6	342.143	47.7939
G	mzt-1	nonnormalized	-7.43	341.11	40.1486
G	mzt-1	nonnormalized	-7.25	321.404	49.3376
G	mzt-1	nonnormalized	-7.07	316.412	46.1864
G	mzt-1	nonnormalized	-6.9	320.757	39.8753
G	mzt-1	nonnormalized	-6.72	322.723	35.1829
G	mzt-1	nonnormalized	-6.54	317.111	35.0839
G	mzt-1	nonnormalized	-6.37	314.02	36.2501
G	mzt-1	nonnormalized	-6.19	315.058	38.3744
G	mzt-1	nonnormalized	-6.01	312.172	37.5616
G	mzt-1	nonnormalized	-5.83	311.262	37.8562
G	mzt-1	nonnormalized	-5.66	312.651	32.5537
G	mzt-1	nonnormalized	-5.48	302.447	44.0082
G	mzt-1	nonnormalized	-5.3	301.771	41.5065
G	mzt-1	nonnormalized	-5.13	301.061	42.6236
G	mzt-1	nonnormalized	-4.95	302.745	44.2293
G	mzt-1	nonnormalized	-4.77	305.315	43.7532
G	mzt-1	nonnormalized	-4.6	308.946	44.7775
G	mzt-1	nonnormalized	-4.42	309.651	44.6582
G	mzt-1	nonnormalized	-4.24	305.368	44.7837
G	mzt-1	nonnormalized	-4.06	303.474	43.1952
G	mzt-1	nonnormalized	-3.89	301.8	42.867
G	mzt-1	nonnormalized	-3.71	295.21	38.057
G	mzt-1	nonnormalized	-3.53	289.174	37.788
G	mzt-1	nonnormalized	-3.36	283.259	40.666
G	mzt-1	nonnormalized	-3.18	281.427	42.7731
G	mzt-1	nonnormalized	-3	279.592	43.1034
G	mzt-1	nonnormalized	-2.83	280.21	44.8311
G	mzt-1	nonnormalized	-2.65	277.767	44.7957
G	mzt-1	nonnormalized	-2.47	278.166	44.1356
G	mzt-1	nonnormalized	-2.29	280.067	43.1032
G	mzt-1	nonnormalized	-2.12	279.903	40.7944
G	mzt-1	nonnormalized	-1.94	282.21	43.4379
G	mzt-1	nonnormalized	-1.76	287.419	43.9002
G	mzt-1	nonnormalized	-1.59	290.705	43.7563
G	mzt-1	nonnormalized	-1.41	300.076	44.5961
G	mzt-1	nonnormalized	-1.23	312.025	44.8977
G	mzt-1	nonnormalized	-1.06	329.049	50.8158
G	mzt-1	nonnormalized	-0.878	361.333	66.1668
G	mzt-1	nonnormalized	-0.701	414.381	97.5444
G	mzt-1	nonnormalized	-0.524	496.284	133.587
G	mzt-1	nonnormalized	-0.347	609.503	150.863
G	mzt-1	nonnormalized	-0.17	736.489	182.817
G	mzt-1	nonnormalized	0.007	802.089	220.845
G	mzt-1	nonnormalized	0.184	753.666	221.775
G	mzt-1	nonnormalized	0.361	631.313	184.484
G	mzt-1	nonnormalized	0.538	507.651	135.48
G	mzt-1	nonnormalized	0.715	418.111	101.907
G	mzt-1	nonnormalized	0.892	365.24	76.4098
G	mzt-1	nonnormalized	1.07	334.973	61.6965
G	mzt-1	nonnormalized	1.25	316.735	52.5249
G	mzt-1	nonnormalized	1.42	301.999	46.1715
G	mzt-1	nonnormalized	1.6	293.728	45.506
G	mzt-1	nonnormalized	1.78	286.433	44.5144
G	mzt-1	nonnormalized	1.95	284.619	47.1848
G	mzt-1	nonnormalized	2.13	283.936	48.0398
G	mzt-1	nonnormalized	2.31	278.235	43.3944
G	mzt-1	nonnormalized	2.48	273.939	43.0043
G	mzt-1	nonnormalized	2.66	272.543	40.5325
G	mzt-1	nonnormalized	2.84	273.093	38.4944
G	mzt-1	nonnormalized	3.02	275.869	38.4153
G	mzt-1	nonnormalized	3.19	279.466	43.3849
G	mzt-1	nonnormalized	3.37	279.713	44.4754
G	mzt-1	nonnormalized	3.55	281.084	44.7984
G	mzt-1	nonnormalized	3.72	285.149	42.196
G	mzt-1	nonnormalized	3.9	286.722	41.0683
G	mzt-1	nonnormalized	4.08	288.168	39.8635
G	mzt-1	nonnormalized	4.25	290.326	41.4787
G	mzt-1	nonnormalized	4.43	296.62	40.8732
G	mzt-1	nonnormalized	4.61	301.633	41.7964
G	mzt-1	nonnormalized	4.79	305.587	43.2896
G	mzt-1	nonnormalized	4.96	305.083	45.3267
G	mzt-1	nonnormalized	5.14	302.904	44.4294
G	mzt-1	nonnormalized	5.32	304.047	40.2503
G	mzt-1	nonnormalized	5.49	307.484	41.7334
G	mzt-1	nonnormalized	5.67	296.745	33.4574
G	mzt-1	nonnormalized	5.85	296.928	29.5714
G	mzt-1	nonnormalized	6.02	297.995	28.6024
G	mzt-1	nonnormalized	6.2	299.17	35.0006
G	mzt-1	nonnormalized	6.38	299.368	41.985
G	mzt-1	nonnormalized	6.56	301.452	52.1592
G	mzt-1	nonnormalized	6.73	305.177	54.4869
G	mzt-1	nonnormalized	-8.14	341.577	41.1758
G	mzt-1	nonnormalized	-7.96	349.433	41.0932
G	mzt-1	nonnormalized	-7.78	352.634	37.3739
G	mzt-1	nonnormalized	6.91	313.533	56.0427
G	mzt-1	nonnormalized	7.09	312.895	55.5806
G	mzt-1	nonnormalized	7.26	297.018	46.7701
G	mzt-1	nonnormalized	7.44	298.757	55.4711
G	mzt-1	nonnormalized	7.62	296.895	62.106
G	mzt-1	nonnormalized	7.79	304.391	59.8602
G	mzt-1	nonnormalized	7.97	300.784	53.5154
G	mzt-1	nonnormalized	8.15	285.656	23.3848
G	mzt-1	nonnormalized	8.33	292.382	30.7772
G	mzt-1(gut-)	nonnormalized	-9.55	195	NA
G	mzt-1(gut-)	nonnormalized	-9.37	170.524	22.8178
G	mzt-1(gut-)	nonnormalized	-9.2	164.25	22.5611
G	mzt-1(gut-)	nonnormalized	-9.02	162.987	32.1615
G	gip-1	nonnormalized	-8.14	227.505	24.3873
G	gip-1	nonnormalized	-7.96	231.498	21.6861
G	gip-1	nonnormalized	-7.78	227.709	31.7776
G	gip-1	nonnormalized	-7.6	223.079	30.9259
G	gip-1	nonnormalized	-7.43	228.019	34.2849
G	gip-1	nonnormalized	-7.25	226.668	29.0684
G	gip-1	nonnormalized	-7.07	227.831	31.723
G	gip-1	nonnormalized	-6.9	220.084	31.7592
G	gip-1	nonnormalized	-6.72	218.531	28.8629
G	gip-1	nonnormalized	-6.54	213.909	26.725
G	gip-1	nonnormalized	-6.37	213.269	26.1963
G	gip-1	nonnormalized	-6.19	212.8	27.9704
G	gip-1	nonnormalized	-6.01	212.546	31.194
G	gip-1	nonnormalized	-5.83	215.932	33.7288
G	gip-1	nonnormalized	-5.66	221.534	38.2053
G	gip-1	nonnormalized	-5.48	223.77	40.1213
G	gip-1	nonnormalized	-5.3	221.564	41.8157
G	gip-1	nonnormalized	-5.13	222.367	39.0762
G	gip-1	nonnormalized	-4.95	221.531	37.0881
G	gip-1	nonnormalized	-4.77	219.237	37.0994
G	gip-1	nonnormalized	-4.6	217.084	38.8939
G	gip-1	nonnormalized	-4.42	211.544	41.2762
G	gip-1	nonnormalized	-4.24	206.592	42.9695
G	gip-1	nonnormalized	-4.06	204.273	47.2327
G	gip-1	nonnormalized	-3.89	203.071	47.2792
G	gip-1	nonnormalized	-3.71	195.391	47.3899
G	gip-1	nonnormalized	-3.53	192.92	44.7766
G	gip-1	nonnormalized	-3.36	188.491	42.3661
G	gip-1	nonnormalized	-3.18	183.658	37.4986
G	gip-1	nonnormalized	-3	179.101	33.146
G	gip-1	nonnormalized	-2.83	175.456	27.633
G	gip-1	nonnormalized	-2.65	173.188	24.9469
G	gip-1	nonnormalized	-2.47	173.181	24.5188
G	gip-1	nonnormalized	-2.29	173.293	25.5335
G	gip-1	nonnormalized	-2.12	174.829	25.9778
G	gip-1	nonnormalized	-1.94	174.144	26.0654
G	gip-1	nonnormalized	-1.76	180.131	27.5283
G	gip-1	nonnormalized	-1.59	189.073	26.9911
G	gip-1	nonnormalized	-1.41	197.547	28.1404
G	gip-1	nonnormalized	-1.23	216.475	30.8754
G	gip-1	nonnormalized	-1.06	244.966	36.5791
G	gip-1	nonnormalized	-0.878	291.539	44.2483
G	gip-1	nonnormalized	-0.701	369.465	65.9461
G	gip-1	nonnormalized	-0.524	501.418	94.9049
G	gip-1	nonnormalized	-0.347	697.585	134.553
G	gip-1	nonnormalized	-0.17	906.428	183.837
G	gip-1	nonnormalized	0.007	997.025	215.009
G	gip-1	nonnormalized	0.184	883.068	201.787
G	gip-1	nonnormalized	0.361	673.203	182.86
G	gip-1	nonnormalized	0.538	497.218	163.766
G	gip-1	nonnormalized	0.715	369.388	116.186
G	gip-1	nonnormalized	0.892	285.415	69.8382
G	gip-1	nonnormalized	1.07	239.053	46.0612
G	gip-1	nonnormalized	1.25	216.071	34.923
G	gip-1	nonnormalized	1.42	202.274	34.1197
G	gip-1	nonnormalized	1.6	192.72	34.3582
G	gip-1	nonnormalized	1.78	186.4	35.4366
G	gip-1	nonnormalized	1.95	180.611	38.9237
G	gip-1	nonnormalized	2.13	179.227	39.0891
G	gip-1	nonnormalized	2.31	175.875	37.0371
G	gip-1	nonnormalized	2.48	175.443	36.746
G	gip-1	nonnormalized	2.66	174.777	39.1884
G	gip-1	nonnormalized	2.84	174.966	40.4238
G	gip-1	nonnormalized	3.02	177.76	43.7261
G	gip-1	nonnormalized	3.19	183.467	48.5839
G	gip-1	nonnormalized	3.37	187.184	49.4904
G	gip-1	nonnormalized	3.55	189.565	47.1466
G	gip-1	nonnormalized	3.72	193.043	42.8938
G	gip-1	nonnormalized	3.9	197.101	36.4145
G	gip-1	nonnormalized	4.08	203.608	33.4153
G	gip-1	nonnormalized	4.25	207.807	29.3086
G	gip-1	nonnormalized	4.43	210.905	26.9841
G	gip-1	nonnormalized	4.61	212.659	25.0667
G	gip-1	nonnormalized	4.79	213.554	24.4578
G	gip-1	nonnormalized	4.96	210.242	26.8164
G	gip-1	nonnormalized	5.14	208.969	28.0483
G	gip-1	nonnormalized	5.32	209.044	32.4415
G	gip-1	nonnormalized	5.49	209.761	35.8778
G	gip-1	nonnormalized	5.67	211.392	39.1188
G	gip-1	nonnormalized	5.85	213.038	40.6304
G	gip-1	nonnormalized	6.02	213.513	41.8744
G	gip-1	nonnormalized	6.2	213.194	39.6724
G	gip-1	nonnormalized	6.38	205.619	33.1903
G	gip-1	nonnormalized	6.56	206.48	30.7992
G	gip-1	nonnormalized	6.73	206.419	33.2804
G	gip-1	nonnormalized	6.91	202.218	32.0754
G	gip-1	nonnormalized	7.09	197.971	30.3307
G	gip-1	nonnormalized	7.26	197.037	24.8325
G	gip-1	nonnormalized	7.44	194.636	29.7633
G	gip-1	nonnormalized	7.62	195.167	33.3834
G	gip-1	nonnormalized	7.79	186.513	35.5948
G	gip-1	nonnormalized	7.97	191.635	28.9897
G	gip-1	nonnormalized	8.15	190.595	28.1326
G	gip-1	nonnormalized	8.33	190.237	28.3821
G	gip-1(gut-)	nonnormalized	-7.43	131.722	20.4368
G	gip-1(gut-)	nonnormalized	-7.25	127.09	17.0753
G	gip-1(gut-)	nonnormalized	-7.07	126.281	16.7126
G	gip-1(gut-)	nonnormalized	-6.9	126.483	20.3455
G	gip-1(gut-)	nonnormalized	-6.72	126.397	27.7432
G	gip-1(gut-)	nonnormalized	-6.54	127.979	34.75
G	gip-1(gut-)	nonnormalized	-6.37	130.682	42.8626
G	gip-1(gut-)	nonnormalized	-6.19	131.916	46.534
G	gip-1(gut-)	nonnormalized	-6.01	128.788	38.4006
G	gip-1(gut-)	nonnormalized	-5.83	124.557	32.5585
G	gip-1(gut-)	nonnormalized	-5.66	121.348	27.7152
G	gip-1(gut-)	nonnormalized	-5.48	116.941	24.3564
G	gip-1(gut-)	nonnormalized	-5.3	112.309	23.2977
G	gip-1(gut-)	nonnormalized	-5.13	110.458	25.1318
G	gip-1(gut-)	nonnormalized	-4.95	110.33	26.3714
G	gip-1(gut-)	nonnormalized	-4.77	107.403	26.7637
G	gip-1(gut-)	nonnormalized	-4.6	103.008	23.6327
G	gip-1(gut-)	nonnormalized	-4.42	100.124	21.9362
G	gip-1(gut-)	nonnormalized	-4.24	98.6686	21.3147
G	gip-1(gut-)	nonnormalized	-4.06	95.0806	20.3238
G	gip-1(gut-)	nonnormalized	-3.89	93.5098	17.7744
G	gip-1(gut-)	nonnormalized	-3.71	94.8956	23.5939
G	gip-1(gut-)	nonnormalized	-3.53	94.7149	22.1603
G	gip-1(gut-)	nonnormalized	-3.36	95.0942	19.8321
G	gip-1(gut-)	nonnormalized	-3.18	92.6054	18.2577
G	gip-1(gut-)	nonnormalized	-3	92.7656	15.5543
G	gip-1(gut-)	nonnormalized	-2.83	92.9318	15.8262
G	gip-1(gut-)	nonnormalized	-2.65	94.5937	17.1606
G	gip-1(gut-)	nonnormalized	-2.47	95.1492	14.8231
G	gip-1(gut-)	nonnormalized	-2.29	94.8852	14.0653
G	gip-1(gut-)	nonnormalized	-2.12	94.1976	13.9815
G	gip-1(gut-)	nonnormalized	-1.94	93.5334	12.4997
G	gip-1(gut-)	nonnormalized	-1.76	96.824	12.1445
G	gip-1(gut-)	nonnormalized	-1.59	96.2097	11.3945
G	gip-1(gut-)	nonnormalized	-1.41	96.3557	11.6256
G	gip-1(gut-)	nonnormalized	-1.23	95.0884	11.9189
G	gip-1(gut-)	nonnormalized	-1.06	97.5257	17.0772
G	gip-1(gut-)	nonnormalized	-0.878	97.6036	22.2248
G	gip-1(gut-)	nonnormalized	-0.701	98.613	21.1603
G	gip-1(gut-)	nonnormalized	-0.524	97.5337	14.8205
G	gip-1(gut-)	nonnormalized	-0.347	95.1739	11.7438
G	gip-1(gut-)	nonnormalized	-0.17	94.4371	10.2968
G	gip-1(gut-)	nonnormalized	0.007	93.2222	8.28748
G	gip-1(gut-)	nonnormalized	0.184	93.4661	7.91735
G	gip-1(gut-)	nonnormalized	0.361	95.3295	9.14228
G	gip-1(gut-)	nonnormalized	0.538	95.4782	8.94443
G	gip-1(gut-)	nonnormalized	0.715	95.275	9.01233
G	gip-1(gut-)	nonnormalized	0.892	97.2151	8.84839
G	gip-1(gut-)	nonnormalized	1.07	96.1893	8.87454
G	gip-1(gut-)	nonnormalized	1.25	95.8058	7.35153
G	gip-1(gut-)	nonnormalized	1.42	93.6103	8.8052
G	gip-1(gut-)	nonnormalized	1.6	94.7037	8.22444
G	gip-1(gut-)	nonnormalized	1.78	92.3966	8.57602
G	gip-1(gut-)	nonnormalized	1.95	93.0067	8.77079
G	gip-1(gut-)	nonnormalized	2.13	92.5647	11.0917
G	gip-1(gut-)	nonnormalized	2.31	92.5613	11.2117
G	gip-1(gut-)	nonnormalized	2.48	92.2417	10.8329
G	gip-1(gut-)	nonnormalized	2.66	91.1437	10.7026
G	gip-1(gut-)	nonnormalized	2.84	93.3435	10.5254
G	gip-1(gut-)	nonnormalized	3.02	92.9324	10.1783
G	gip-1(gut-)	nonnormalized	3.19	92.5347	11.6363
G	gip-1(gut-)	nonnormalized	3.37	92.4059	11.9959
G	gip-1(gut-)	nonnormalized	3.55	94.7412	11.6832
G	gip-1(gut-)	nonnormalized	3.72	97.1662	12.6982
G	gip-1(gut-)	nonnormalized	3.9	97.4279	12.6436
G	gip-1(gut-)	nonnormalized	4.08	99.3123	13.4609
G	gip-1(gut-)	nonnormalized	4.25	101.049	14.1712
G	gip-1(gut-)	nonnormalized	4.43	102.384	14.8999
G	gip-1(gut-)	nonnormalized	4.61	104.833	17.6796
G	gip-1(gut-)	nonnormalized	4.79	107.56	18.3276
G	gip-1(gut-)	nonnormalized	4.96	109.457	18.8178
G	gip-1(gut-)	nonnormalized	5.14	110.998	21.5066
G	gip-1(gut-)	nonnormalized	5.32	113.93	23.8369
G	gip-1(gut-)	nonnormalized	5.49	117.377	28.4999
G	gip-1(gut-)	nonnormalized	5.67	115.409	22.5156
G	gip-1(gut-)	nonnormalized	5.85	121.318	24.8853
G	gip-1(gut-)	nonnormalized	6.02	125.091	25.0974
G	gip-1(gut-)	nonnormalized	6.2	126.468	23.6988
G	gip-1(gut-)	nonnormalized	6.38	126.482	20.1312
G	gip-1(gut-)	nonnormalized	6.56	122.968	16.3855
G	gip-1(gut-)	nonnormalized	6.73	120.401	13.0104
G	gip-1(gut-)	nonnormalized	6.91	123.175	15.6764
G	gip-1(gut-)	nonnormalized	7.09	123.537	18.6568
G	gip-1(gut-)	nonnormalized	7.26	126.108	22.2115
G	gip-1(gut-)	nonnormalized	7.44	128.88	25.9853
G	gip-1(gut-)	nonnormalized	7.62	130.907	29.686
G	gip-1(gut-)	nonnormalized	7.79	122.734	24.1776
G	gip-1(gut-)	nonnormalized	7.97	126.201	26.4198
G	gip-1(gut-)	nonnormalized	8.15	126.391	29.6727
G	gip-1(gut-)	nonnormalized	8.33	127.992	24.7438
G	gip-1(gut-)	nonnormalized	8.5	131.004	19.4873
G	gip-1(gut-)	nonnormalized	8.68	129.816	17.1332
G	gip-1(gut-)	nonnormalized	8.86	122.102	8.63054
G	gip-1(gut-)	nonnormalized	9.03	125.378	7.24956
G	gip-1(gut-)	nonnormalized	9.21	126.36	11.4986
G	gip-1(gut-)	nonnormalized	-10.4	124.999	NA
G	gip-1(gut-)	nonnormalized	-10.3	131.543	9.30561
G	gip-1(gut-)	nonnormalized	-10.1	137.105	14.348
G	gip-1(gut-)	nonnormalized	-9.73	134.27	NA
G	gip-1(gut-)	nonnormalized	-9.55	141.091	2.68096
G	gip-1(gut-)	nonnormalized	-9.37	139.034	7.89196
G	gip-1(gut-)	nonnormalized	-9.2	134.897	16.1683
G	gip-1(gut-)	nonnormalized	-9.02	133.448	17.9378
G	gip-1(gut-)	nonnormalized	-8.84	125.482	24.9955
G	gip-1(gut-)	nonnormalized	-8.67	124.127	29.9351
G	gip-1(gut-)	nonnormalized	-8.49	124.669	26.8018
G	gip-1(gut-)	nonnormalized	-8.31	126.087	23.3391
G	gip-1(gut-)	nonnormalized	-8.14	127.493	23.0814
G	gip-1(gut-)	nonnormalized	-7.96	131.41	22.4158
G	gip-1(gut-)	nonnormalized	-7.78	131.297	21.5478
G	gip-1(gut-)	nonnormalized	-7.6	132.164	22.7379
G	zif-1	nonnormalized	-6.9	69.8556	34.7601
G	zif-1	nonnormalized	-6.72	69.7378	33.9813
G	zif-1	nonnormalized	-6.54	68.6345	35.4169
G	zif-1	nonnormalized	-6.37	69.1929	37.1207
G	zif-1	nonnormalized	-6.19	71.5087	38.813
G	zif-1	nonnormalized	-6.01	72.5811	39.458
G	zif-1	nonnormalized	-5.83	73.5506	40.7602
G	zif-1	nonnormalized	-5.66	76.5814	42.4768
G	zif-1	nonnormalized	-5.48	76.9898	45.1349
G	zif-1	nonnormalized	-5.3	77.3773	45.9616
G	zif-1	nonnormalized	-5.13	76.3947	44.9231
G	zif-1	nonnormalized	-4.95	75.1272	45.3242
G	zif-1	nonnormalized	-4.77	74.2664	44.1434
G	zif-1	nonnormalized	-4.6	74.4275	44.7554
G	zif-1	nonnormalized	-4.42	71.3268	43.6352
G	zif-1	nonnormalized	-4.24	68.5513	40.3123
G	zif-1	nonnormalized	-4.06	63.4802	36.1583
G	zif-1	nonnormalized	-3.89	59.491	33.3446
G	zif-1	nonnormalized	-3.71	55.4591	30.1832
G	zif-1	nonnormalized	-3.53	50.6421	27.0058
G	zif-1	nonnormalized	-3.36	47.5893	24.8878
G	zif-1	nonnormalized	-3.18	44.0272	23.6579
G	zif-1	nonnormalized	-3	42.5118	22.0559
G	zif-1	nonnormalized	-2.83	41.3192	20.9867
G	zif-1	nonnormalized	-2.65	39.6542	20.8944
G	zif-1	nonnormalized	-2.47	39.4064	21.912
G	zif-1	nonnormalized	-2.29	38.3955	21.1635
G	zif-1	nonnormalized	-2.12	38.8352	21.0854
G	zif-1	nonnormalized	-1.94	38.5612	22.3458
G	zif-1	nonnormalized	-1.76	38.1564	21.4328
G	zif-1	nonnormalized	-1.59	39.517	21.3562
G	zif-1	nonnormalized	-1.41	38.1352	21.8025
G	zif-1	nonnormalized	-1.23	38.2188	20.5717
G	zif-1	nonnormalized	-1.06	38.8441	20.1539
G	zif-1	nonnormalized	-0.878	39.2447	21.29
G	zif-1	nonnormalized	-0.701	40.4059	21.6185
G	zif-1	nonnormalized	-0.524	40.5987	21.0536
G	zif-1	nonnormalized	-0.347	41.2245	21.9423
G	zif-1	nonnormalized	-0.17	39.9237	21.71
G	zif-1	nonnormalized	0.007	39.7398	22.1748
G	zif-1	nonnormalized	0.184	40.7525	23.2696
G	zif-1	nonnormalized	0.361	42.3434	23.9129
G	zif-1	nonnormalized	0.538	42.2759	24.0746
G	zif-1	nonnormalized	0.715	41.5193	23.5122
G	zif-1	nonnormalized	0.892	40.9269	23.6459
G	zif-1	nonnormalized	1.07	40.2696	23.1717
G	zif-1	nonnormalized	1.25	40.1407	22.7231
G	zif-1	nonnormalized	1.42	40.71	22.4473
G	zif-1	nonnormalized	1.6	38.8721	22.4266
G	zif-1	nonnormalized	1.78	38.4747	22.3425
G	zif-1	nonnormalized	1.95	38.982	21.3238
G	zif-1	nonnormalized	2.13	38.2805	21.2995
G	zif-1	nonnormalized	2.31	38.0878	19.6873
G	zif-1	nonnormalized	2.48	39.2829	19.4964
G	zif-1	nonnormalized	2.66	39.3167	21.5012
G	zif-1	nonnormalized	2.84	40.6669	22.8132
G	zif-1	nonnormalized	3.02	43.306	24.017
G	zif-1	nonnormalized	3.19	45.3632	26.0529
G	zif-1	nonnormalized	3.37	47.4296	27.039
G	zif-1	nonnormalized	3.55	50.0079	28.8753
G	zif-1	nonnormalized	3.72	54.2568	30.6726
G	zif-1	nonnormalized	3.9	56.785	31.8883
G	zif-1	nonnormalized	4.08	59.1997	32.507
G	zif-1	nonnormalized	4.25	61.1951	33.9059
G	zif-1	nonnormalized	4.43	64.0797	35.7555
G	zif-1	nonnormalized	4.61	66.7445	37.906
G	zif-1	nonnormalized	4.79	69.8399	41.2952
G	zif-1	nonnormalized	4.96	72.6849	43.3691
G	zif-1	nonnormalized	5.14	74.0193	43.6109
G	zif-1	nonnormalized	5.32	73.529	41.9373
G	zif-1	nonnormalized	5.49	72.295	41.8134
G	zif-1	nonnormalized	5.67	72.592	41.5569
G	zif-1	nonnormalized	5.85	71.7503	42.3184
G	zif-1	nonnormalized	6.02	71.1892	43.4794
G	zif-1	nonnormalized	6.2	70.2099	43.14
G	zif-1	nonnormalized	6.38	66.8819	41.8217
G	zif-1	nonnormalized	6.56	65.5547	42.4078
G	zif-1	nonnormalized	6.73	66.3466	40.8911
G	zif-1	nonnormalized	6.91	65.6628	39.6929
G	zif-1	nonnormalized	7.09	65.9745	39.3394
G	zif-1	nonnormalized	7.26	64.1061	35.9835
G	zif-1	nonnormalized	7.44	60.8326	35.3594
G	zif-1	nonnormalized	7.62	56.4124	36.5635
G	zif-1	nonnormalized	7.79	55.6085	34.2396
G	zif-1	nonnormalized	7.97	53.3848	33.852
G	zif-1	nonnormalized	8.15	50.0287	32.4205
G	zif-1	nonnormalized	8.33	46.6922	35.1488
G	zif-1	nonnormalized	8.5	42.2018	40.4869
G	zif-1	nonnormalized	8.68	37.2626	36.2151
G	zif-1	nonnormalized	8.86	38.2076	36.5791
G	zif-1	nonnormalized	-7.78	67.1268	31.3383
G	zif-1	nonnormalized	-7.6	65.8931	32.2033
G	zif-1	nonnormalized	-7.43	69.9801	34.2154
G	zif-1	nonnormalized	-7.25	74.3591	35.3163
G	zif-1	nonnormalized	-7.07	74.4204	33.879
G	zif-1	nonnormalized	9.03	51.966	56.0033
G	zif-1	nonnormalized	9.21	48.8865	49.3685
G	zif-1	nonnormalized	-8.49	62.858	29.0809
G	zif-1	nonnormalized	-8.31	62.8841	30.3064
G	zif-1	nonnormalized	-8.14	63.3208	29.2956
G	zif-1	nonnormalized	-7.96	67.4621	29.9286
G	mzt-1	nonnormalized	8.5	281.349	NA
G	mzt-1	nonnormalized	8.68	282.458	NA
G	gip-1	nonnormalized	8.5	201.762	17.2202
G	gip-1	nonnormalized	8.68	189.617	21.8818
G	gip-1	nonnormalized	-8.49	231.065	NA
G	gip-1	nonnormalized	-8.31	229.822	NA
G	gip-1(gut-)	nonnormalized	-9.91	153.938	NA
G	air-1	nonnormalized	-6.54	1003.24	130.749
G	air-1	nonnormalized	-6.37	974.322	104.839
G	air-1	nonnormalized	-6.19	939.312	101.771
G	air-1	nonnormalized	-6.01	921.641	110.124
G	air-1	nonnormalized	-5.83	912.192	119.874
G	air-1	nonnormalized	-5.66	911.773	132.972
G	air-1	nonnormalized	-5.48	913.414	142.406
G	air-1	nonnormalized	-5.3	916.675	149.178
G	air-1	nonnormalized	-5.13	913.918	151.947
G	air-1	nonnormalized	-4.95	909.399	150.821
G	air-1	nonnormalized	-4.77	911.628	151.868
G	air-1	nonnormalized	-4.6	916.128	151.936
G	air-1	nonnormalized	-4.42	916.082	148.155
G	air-1	nonnormalized	-4.24	914.058	151.326
G	air-1	nonnormalized	-4.06	911.899	156.204
G	air-1	nonnormalized	-3.89	913.746	162.738
G	air-1	nonnormalized	-3.71	913.511	163.03
G	air-1	nonnormalized	-3.53	916.555	168.836
G	air-1	nonnormalized	-3.36	917.079	170.516
G	air-1	nonnormalized	-3.18	922.092	178.59
G	air-1	nonnormalized	-3	931.055	183.322
G	air-1	nonnormalized	-2.83	944.028	192.643
G	air-1	nonnormalized	-2.65	962.194	212.211
G	air-1	nonnormalized	-2.47	981.704	230.768
G	air-1	nonnormalized	-2.29	1005.82	261.563
G	air-1	nonnormalized	-2.12	1039.76	302.323
G	air-1	nonnormalized	-1.94	1083.75	355.61
G	air-1	nonnormalized	-1.76	1140.63	427.551
G	air-1	nonnormalized	-1.59	1209.51	511.07
G	air-1	nonnormalized	-1.41	1290.47	609.913
G	air-1	nonnormalized	-1.23	1389.9	693.64
G	air-1	nonnormalized	-1.06	1500.58	730.321
G	air-1	nonnormalized	-0.878	1630.71	718.779
G	air-1	nonnormalized	-0.701	1778.37	685.737
G	air-1	nonnormalized	-0.524	1937.7	627.101
G	air-1	nonnormalized	-0.347	2115.33	578.546
G	air-1	nonnormalized	-0.17	2278.75	578.394
G	air-1	nonnormalized	0.007	2354.32	590.397
G	air-1	nonnormalized	0.184	2282.06	588.255
G	air-1	nonnormalized	0.361	2102.02	577.337
G	air-1	nonnormalized	0.538	1933.27	592.441
G	air-1	nonnormalized	0.715	1784.81	626.774
G	air-1	nonnormalized	0.892	1638.51	630.138
G	air-1	nonnormalized	1.07	1501.18	600.759
G	air-1	nonnormalized	1.25	1391.74	566.752
G	air-1	nonnormalized	1.42	1297.86	528.537
G	air-1	nonnormalized	1.6	1232.09	500.882
G	air-1	nonnormalized	1.78	1173.4	476.861
G	air-1	nonnormalized	1.95	1124.34	442.853
G	air-1	nonnormalized	2.13	1083	404.096
G	air-1	nonnormalized	2.31	1045.75	364.169
G	air-1	nonnormalized	2.48	1015.3	331.147
G	air-1	nonnormalized	2.66	990.328	301.388
G	air-1	nonnormalized	2.84	978.89	278.191
G	air-1	nonnormalized	3.02	964.643	257.781
G	air-1	nonnormalized	3.19	950.938	243.325
G	air-1	nonnormalized	3.37	943.204	228.812
G	air-1	nonnormalized	3.55	936.225	220.507
G	air-1	nonnormalized	3.72	928.451	209.015
G	air-1	nonnormalized	3.9	922.071	207.407
G	air-1	nonnormalized	4.08	920.823	203.363
G	air-1	nonnormalized	4.25	925.594	200.589
G	air-1	nonnormalized	4.43	930.319	198.046
G	air-1	nonnormalized	4.61	924.465	201.788
G	air-1	nonnormalized	4.79	925.389	206.053
G	air-1	nonnormalized	4.96	931.807	208.894
G	air-1	nonnormalized	5.14	932.984	209.15
G	air-1	nonnormalized	5.32	939.727	207.188
G	air-1	nonnormalized	5.49	946.874	195.869
G	air-1	nonnormalized	5.67	949.791	193.652
G	air-1	nonnormalized	5.85	959.711	196.324
G	air-1	nonnormalized	6.02	976.513	202.614
G	air-1	nonnormalized	6.2	1000.28	216.148
G	air-1	nonnormalized	-7.78	1040.29	150.282
G	air-1	nonnormalized	-7.6	1045.58	116.35
G	air-1	nonnormalized	-7.43	1012.94	94.5685
G	air-1	nonnormalized	-7.25	991.828	82.8974
G	air-1	nonnormalized	-7.07	979.805	77.3737
G	air-1	nonnormalized	-6.9	969.484	72.1868
G	air-1	nonnormalized	-6.72	1013.79	151.717
G	air-1	nonnormalized	6.38	995.902	219.178
G	air-1	nonnormalized	6.56	1014.89	229.047
G	air-1	nonnormalized	6.73	1032.95	233.537
G	air-1	nonnormalized	6.91	1044.26	232.265
G	air-1	nonnormalized	7.09	1049.22	222.691
G	air-1	nonnormalized	7.26	1060.15	238.427
G	air-1	nonnormalized	7.44	1091.91	285.211
G	air-1	nonnormalized	7.62	1104.1	355.227
G	air-1	nonnormalized	7.79	1137.33	380.148
G	air-1	nonnormalized	7.97	1243.22	417.938
G	air-1	nonnormalized	8.15	1265.26	661.592
G	air-1	nonnormalized	8.33	838.711	NA
G	air-1	nonnormalized	-8.31	1163.88	307.573
G	air-1	nonnormalized	-8.14	1107.11	183.741
G	air-1	nonnormalized	-7.96	1063.23	148.443
G	air-1	nonnormalized	-9.37	1407.56	NA
G	air-1	nonnormalized	-9.2	1259.42	NA
G	air-1	nonnormalized	-9.02	1137.11	NA
G	air-1	nonnormalized	-8.84	1045.74	NA
G	air-1	nonnormalized	-8.67	1003.77	16.6467
G	air-1	nonnormalized	-8.49	960.997	NA
G	air-1(gut-)	nonnormalized	9.74	803.65	NA
G	air-1(gut-)	nonnormalized	9.92	803.877	NA
G	air-1(gut-)	nonnormalized	10.1	810.172	NA
G	air-1(gut-)	nonnormalized	10.3	825.055	NA
G	air-1(gut-)	nonnormalized	10.4	856.551	NA
G	air-1(gut-)	nonnormalized	10.6	883.925	NA
G	air-1(gut-)	nonnormalized	10.8	941.805	NA
G	air-1(gut-)	nonnormalized	-9.55	734.266	NA
G	zif-1	nonnormalized	-9.37	46.6164	16.5254
G	zif-1	nonnormalized	-9.2	54.9869	18.1108
G	zif-1	nonnormalized	-9.02	58.7013	25.7825
G	zif-1	nonnormalized	-8.84	61.6815	19.4447
G	zif-1	nonnormalized	-8.67	62.196	22.0782
G	zif-1	nonnormalized	-10.3	12.8778	NA
G	zif-1	nonnormalized	-10.1	17.7208	NA
G	zif-1	nonnormalized	-9.91	21.0498	NA
G	zif-1	nonnormalized	-9.55	38.7463	17.9725
G	zif-1	nonnormalized	9.39	76.7663	NA

## Sheet: Fig 2B
type	intestinal.nuclei
mzt-1(early gut-)	8
mzt-1(early gut-)	6
mzt-1(early gut-)	8
mzt-1(early gut-)	8
mzt-1(early gut-)	6
mzt-1(early gut-)	8
mzt-1(early gut-)	9
mzt-1(early gut-)	6
mzt-1(early gut-)	11
mzt-1(early gut-)	7
mzt-1(early gut-)	9
mzt-1(early gut-)	7
mzt-1(early gut-)	8
mzt-1(early gut-)	6
mzt-1(early gut-)	7
mzt-1(early gut-)	10
mzt-1(early gut-)	11
mzt-1(early gut-)	4
mzt-1(early gut-)	8
mzt-1(early gut-)	10
mzt-1(early gut-)	5
mzt-1(early gut-)	5
mzt-1(early gut-)	6
mzt-1(early gut-)	6
mzt-1(early gut-)	10
mzt-1(early gut-)	6
mzt-1(early gut-)	10
mzt-1(early gut-)	8
mzt-1(early gut-)	8
mzt-1(early gut-)	6
mzt-1(early gut-)	9
mzt-1(early gut-)	8
mzt-1(early gut-)	5
mzt-1(early gut-)	10
mzt-1(early gut-)	8
mzt-1(early gut-)	9
mzt-1(early gut-)	5
mzt-1(early gut-)	9
gip-1(early gut-)	10
gip-1(early gut-)	11
gip-1(early gut-)	14
gip-1(early gut-)	9
gip-1(early gut-)	4
gip-1(early gut-)	4
gip-1(early gut-)	7
gip-1(early gut-)	10
gip-1(early gut-)	10
gip-1(early gut-)	8
gip-1(early gut-)	10
gip-1(early gut-)	8
gip-1(early gut-)	7
gip-1(early gut-)	9
gip-1(early gut-)	6
gip-1(early gut-)	11
gip-1(early gut-)	9
gip-1(early gut-)	8
gip-1(early gut-)	9
gip-1(early gut-)	8
gip-1(early gut-)	8
air-1(early gut-)	9
air-1(early gut-)	9
air-1(early gut-)	11
air-1(early gut-)	11
air-1(early gut-)	11
air-1(early gut-)	8
air-1(early gut-)	10
air-1(early gut-)	8
air-1(early gut-)	8
air-1(early gut-)	13
air-1(early gut-)	9
air-1(early gut-)	10
air-1(early gut-)	7
air-1(early gut-)	10
air-1(early gut-)	8
air-1(early gut-)	10
air-1(early gut-)	10
air-1(early gut-)	12
air-1(early gut-)	9
air-1(early gut-)	8
air-1(early gut-)	9
air-1(early gut-)	10
air-1(early gut-)	8
air-1(early gut-)	8
air-1(early gut-)	7
air-1(early gut-)	7
air-1(early gut-)	8
air-1(early gut-)	10
air-1*	10
air-1*	7
air-1*	6
air-1*	8
air-1*	6
air-1*	11
air-1*	9
air-1*	9
air-1*	7
air-1*	7
air-1*	11
air-1*	10
air-1*	8
air-1*	8
air-1*	8
air-1*	10
air-1*	18
air-1*	10
air-1*	9
air-1*	12
air-1*	8
air-1*	7
air-1*	12
air-1*	8
air-1*	11
air-1*	7
air-1*	8
air-1*	13
air-1*	10
air-1*	8
air-1*	8
air-1*	8
air-1*	8
air-1*	9
air-1*	10
air-1*	11
air-1*	8
air-1*	9
air-1*	8
gip-1(early gut-);air-1(early gut-)	4
gip-1(early gut-);air-1(early gut-)	4
gip-1(early gut-);air-1(early gut-)	4
gip-1(early gut-);air-1(early gut-)	4
gip-1(early gut-);air-1(early gut-)	4
gip-1(early gut-);air-1(early gut-)	4
gip-1(early gut-);air-1(early gut-)	4
gip-1(early gut-);air-1(early gut-)	4
gip-1(early gut-);air-1(early gut-)	4
gip-1(early gut-);air-1(early gut-)	4
gip-1(early gut-);air-1(early gut-)	4
gip-1(early gut-);air-1(early gut-)	4
gip-1(early gut-);air-1(early gut-)	4
gip-1(early gut-);air-1(early gut-)	4
gip-1(early gut-);air-1(early gut-)	4
gip-1(early gut-);air-1(early gut-)	4
gip-1(early gut-);air-1(early gut-)	4
gip-1(early gut-);air-1(early gut-)	4
gip-1(early gut-);air-1(early gut-)	4
gip-1(early gut-);air-1(early gut-)	4
control	16
control	16
control	16
control	16
control	16
control	16
control	16
control	16
control	16
control	16
control	16
control	16
control	16
control	16
control	16
control	16
control	16
control	16
control	16
control	16
control	16
control	16
control	16
control	16
control	16
control	16
control	16
control	16
mzt-1(late gut-)	7
mzt-1(late gut-)	11
mzt-1(late gut-)	9
mzt-1(late gut-)	16
mzt-1(late gut-)	10
mzt-1(late gut-)	16
mzt-1(late gut-)	11
mzt-1(late gut-)	9
mzt-1(late gut-)	12
mzt-1(late gut-)	10
mzt-1(late gut-)	10
mzt-1(late gut-)	4
mzt-1(late gut-)	9
mzt-1(late gut-)	9
mzt-1(late gut-)	9
mzt-1(late gut-)	10
mzt-1(late gut-)	10
mzt-1(late gut-)	11
mzt-1(late gut-)	10
mzt-1(late gut-)	11
mzt-1(late gut-)	11
mzt-1(late gut-)	10
mzt-1(late gut-)	7
mzt-1(late gut-)	10
mzt-1(late gut-)	12
mzt-1(late gut-)	9
mzt-1(late gut-)	10
mzt-1(late gut-)	10
air-1(late gut-)	16
air-1(late gut-)	16
air-1(late gut-)	16
air-1(late gut-)	16
air-1(late gut-)	16
air-1(late gut-)	15
air-1(late gut-)	16
air-1(late gut-)	16
air-1(late gut-)	16
air-1(late gut-)	15
air-1(late gut-)	16
air-1(late gut-)	14
air-1(late gut-)	15
air-1(late gut-)	12
air-1(late gut-)	16
air-1(late gut-)	11
air-1(late gut-)	16
air-1(late gut-)	16
air-1(late gut-)	15
air-1(late gut-)	15
air-1(late gut-)	16
air-1(late gut-)	16
gip-1(late gut-);air-1(late gut-)	8
gip-1(late gut-);air-1(late gut-)	9
gip-1(late gut-);air-1(late gut-)	7
gip-1(late gut-);air-1(late gut-)	8
gip-1(late gut-);air-1(late gut-)	14
gip-1(late gut-);air-1(late gut-)	11
gip-1(late gut-);air-1(late gut-)	12
gip-1(late gut-);air-1(late gut-)	14
gip-1(late gut-);air-1(late gut-)	6
gip-1(late gut-);air-1(late gut-)	12
gip-1(late gut-);air-1(late gut-)	11
gip-1(late gut-);air-1(late gut-)	11
gip-1(late gut-);air-1(late gut-)	10
gip-1(late gut-);air-1(late gut-)	10
gip-1(late gut-);air-1(late gut-)	8
gip-1(late gut-);air-1(late gut-)	14
gip-1(late gut-);air-1(late gut-)	11
gip-1(late gut-);air-1(late gut-)	11

## Sheet: Fig 5 C, F
type	protein	type	apical.G
zif-1	GIP-1	control	888.679
zif-1	GIP-1	control	1474.08
zif-1	GIP-1	control	1496.9
zif-1	GIP-1	control	610.512
zif-1	GIP-1	control	1936.04
zif-1	GIP-1	control	1216.02
zif-1	GIP-1	control	1098.94
zif-1	GIP-1	control	1129.67
zif-1	GIP-1	control	1095.89
zif-1	GIP-1	control	966.513
zif-1	GIP-1	control	897.694
zif-1	GIP-1	control	1022.83
zif-1	GIP-1	control	1059.44
zif-1	GIP-1	control	1241.9
zif-1	GIP-1	control	1200.02
zif-1	GIP-1	control	1167.9
zif-1	GIP-1	control	1805.35
air-1(gut-)	GIP-1	air-1(gut-)	735.188
air-1(gut-)	GIP-1	air-1(gut-)	1031.37
air-1(gut-)	GIP-1	air-1(gut-)	532.201
air-1(gut-)	GIP-1	air-1(gut-)	746.877
air-1(gut-)	GIP-1	air-1(gut-)	544.922
air-1(gut-)	GIP-1	air-1(gut-)	233.89
air-1(gut-)	GIP-1	air-1(gut-)	414.106
air-1(gut-)	GIP-1	air-1(gut-)	500.051
air-1(gut-)	GIP-1	air-1(gut-)	319.074
air-1(gut-)	GIP-1	air-1(gut-)	413.344
air-1(gut-)	GIP-1	air-1(gut-)	502.097
air-1(gut-)	GIP-1	air-1(gut-)	518.714
air-1(gut-)	GIP-1	air-1(gut-)	501.119
air-1(gut-)	GIP-1	air-1(gut-)	427.308
air-1(gut-)	GIP-1	air-1(gut-)	338.09
air-1(gut-)	GIP-1	air-1(gut-)	451.606
air-1(gut-)	GIP-1	air-1(gut-)	472.768
air-1(gut-)	GIP-1	air-1(gut-)	578.552
air-1(gut-)	GIP-1	air-1(gut-)	478.624
air-1(gut-)	GIP-1	air-1(gut-)	576.457
air-1(gut-)	GIP-1	air-1(gut-)	497.224
air-1(gut-)	GIP-1	air-1(gut-)	814.111
air-1(gut-)	GIP-1	air-1(gut-)	624.104
zif-1	TAC-1	control	2105.96
zif-1	TAC-1	control	1386.02
zif-1	TAC-1	control	1146.75
zif-1	TAC-1	control	1211.4
zif-1	TAC-1	control	911.013
zif-1	TAC-1	control	596.1
zif-1	TAC-1	control	555.156
zif-1	TAC-1	control	483.183
zif-1	TAC-1	control	608.058
zif-1	TAC-1	control	472.41
zif-1	TAC-1	control	1185.37
zif-1	TAC-1	control	1516.92
zif-1	TAC-1	control	858.074
zif-1	TAC-1	control	661.052
zif-1	TAC-1	control	402.805
zif-1	TAC-1	control	1450.56
zif-1	TAC-1	control	1459.22
zif-1	TAC-1	control	1052.11
zif-1	TAC-1	control	1558.03
zif-1	TAC-1	control	2145.79
zif-1	TAC-1	control	973.95
zif-1	TAC-1	control	867.981
zif-1	TAC-1	control	672.986
zif-1	TAC-1	control	557.527
zif-1	TAC-1	control	681.285
zif-1	TAC-1	control	1200.1
zif-1	TAC-1	control	1299.4
zif-1	TAC-1	control	646.635
zif-1	TAC-1	control	644.148
zif-1	TAC-1	control	796.472
zif-1	TAC-1	control	499.013
zif-1	TAC-1	control	499.169
air-1(gut-)	TAC-1	air-1(gut-)	539.919
air-1(gut-)	TAC-1	air-1(gut-)	573.688
air-1(gut-)	TAC-1	air-1(gut-)	593.012
air-1(gut-)	TAC-1	air-1(gut-)	554.278
air-1(gut-)	TAC-1	air-1(gut-)	511.656
air-1(gut-)	TAC-1	air-1(gut-)	565.351
air-1(gut-)	TAC-1	air-1(gut-)	601.919
air-1(gut-)	TAC-1	air-1(gut-)	375.581
air-1(gut-)	TAC-1	air-1(gut-)	375.843
air-1(gut-)	TAC-1	air-1(gut-)	327.48
air-1(gut-)	TAC-1	air-1(gut-)	386.929
air-1(gut-)	TAC-1	air-1(gut-)	407.698
air-1(gut-)	TAC-1	air-1(gut-)	528.184
air-1(gut-)	TAC-1	air-1(gut-)	388.157
air-1(gut-)	TAC-1	air-1(gut-)	378.968
air-1(gut-)	TAC-1	air-1(gut-)	456.402
air-1(gut-)	TAC-1	air-1(gut-)	572.663
air-1(gut-)	TAC-1	air-1(gut-)	541.015
air-1(gut-)	TAC-1	air-1(gut-)	513.473
air-1(gut-)	TAC-1	air-1(gut-)	572.774
air-1(gut-)	TAC-1	air-1(gut-)	619.26
air-1(gut-)	TAC-1	air-1(gut-)	594.397
air-1(gut-)	TAC-1	air-1(gut-)	565.663

## Sheet: Fig 6D
channel	type	norm	microns.adj.bin	int.mean	int.sd
R	air-1(gut-)	normalized	-9.37	0.811982	0.126971
R	air-1(gut-)	normalized	-9.2	1.01074	0.279781
R	air-1(gut-)	normalized	-9.02	1.0296	0.282803
R	air-1(gut-)	normalized	-8.84	0.969616	0.321464
R	air-1(gut-)	normalized	-8.67	0.948242	0.234916
R	air-1(gut-)	normalized	-8.49	0.806849	0.20184
R	air-1(gut-)	normalized	-8.31	0.890079	0.336494
R	air-1(gut-)	normalized	-8.14	0.814386	0.222733
R	air-1(gut-)	normalized	-7.96	0.76921	0.215267
R	air-1(gut-)	normalized	-7.78	0.789699	0.235757
R	air-1(gut-)	normalized	-7.6	0.79635	0.225438
R	air-1(gut-)	normalized	-7.43	0.736807	0.16144
R	air-1(gut-)	normalized	-7.25	0.86676	0.266604
R	air-1(gut-)	normalized	-7.07	0.840041	0.23719
R	air-1(gut-)	normalized	-6.9	0.892336	0.225123
R	air-1(gut-)	normalized	-6.72	0.853159	0.249807
R	air-1(gut-)	normalized	-6.54	0.812857	0.171544
R	air-1(gut-)	normalized	-6.37	0.851433	0.176641
R	air-1(gut-)	normalized	-6.19	0.834974	0.185611
R	air-1(gut-)	normalized	-6.01	0.839965	0.158202
R	air-1(gut-)	normalized	-5.83	0.792749	0.159688
R	air-1(gut-)	normalized	-5.66	0.82295	0.208603
R	air-1(gut-)	normalized	-5.48	0.833147	0.180452
R	air-1(gut-)	normalized	-5.3	0.855295	0.227732
R	air-1(gut-)	normalized	-5.13	0.934381	0.348735
R	air-1(gut-)	normalized	-4.95	0.948094	0.291413
R	air-1(gut-)	normalized	-4.77	0.884246	0.175843
R	air-1(gut-)	normalized	-4.6	0.941192	0.200639
R	air-1(gut-)	normalized	-4.42	0.956258	0.201683
R	air-1(gut-)	normalized	-4.24	0.966496	0.182041
R	air-1(gut-)	normalized	-4.06	1.01003	0.209627
R	air-1(gut-)	normalized	-3.89	1.06004	0.225947
R	air-1(gut-)	normalized	-3.71	1.11702	0.189534
R	air-1(gut-)	normalized	-3.53	1.1835	0.185874
R	air-1(gut-)	normalized	-3.36	1.23324	0.201117
R	air-1(gut-)	normalized	-3.18	1.32743	0.247758
R	air-1(gut-)	normalized	-3	1.36069	0.391262
R	air-1(gut-)	normalized	-2.83	1.48813	0.422862
R	air-1(gut-)	normalized	-2.65	1.58254	0.402394
R	air-1(gut-)	normalized	-2.47	1.69034	0.43122
R	air-1(gut-)	normalized	-2.29	1.81829	0.529098
R	air-1(gut-)	normalized	-2.12	1.97605	0.578201
R	air-1(gut-)	normalized	-1.94	2.06183	0.717721
R	air-1(gut-)	normalized	-1.76	2.22978	0.730901
R	air-1(gut-)	normalized	-1.59	2.36864	0.778697
R	air-1(gut-)	normalized	-1.41	2.55813	0.83254
R	air-1(gut-)	normalized	-1.23	2.81322	0.893536
R	air-1(gut-)	normalized	-1.06	3.17318	1.18542
R	air-1(gut-)	normalized	-0.878	3.48431	1.27752
R	air-1(gut-)	normalized	-0.701	3.74083	1.2886
R	air-1(gut-)	normalized	-0.524	4.07422	1.49384
R	air-1(gut-)	normalized	-0.347	4.35625	1.50205
R	air-1(gut-)	normalized	-0.17	4.58655	1.36388
R	air-1(gut-)	normalized	0.007	4.81636	1.49575
R	air-1(gut-)	normalized	0.184	4.61189	1.33214
R	air-1(gut-)	normalized	0.361	4.25858	1.1999
R	air-1(gut-)	normalized	0.538	3.88783	1.02665
R	air-1(gut-)	normalized	0.715	3.48409	1.01165
R	air-1(gut-)	normalized	0.892	3.13083	1.0536
R	air-1(gut-)	normalized	1.07	2.86256	1.05137
R	air-1(gut-)	normalized	1.25	2.56992	1.08239
R	air-1(gut-)	normalized	1.42	2.18033	0.967898
R	air-1(gut-)	normalized	1.6	1.92276	0.841479
R	air-1(gut-)	normalized	1.78	1.71385	0.710177
R	air-1(gut-)	normalized	1.95	1.48181	0.651871
R	air-1(gut-)	normalized	2.13	1.29673	0.612443
R	air-1(gut-)	normalized	2.31	1.21198	0.516759
R	air-1(gut-)	normalized	2.48	1.10162	0.465509
R	air-1(gut-)	normalized	2.66	1.03713	0.397628
R	air-1(gut-)	normalized	2.84	1.01399	0.332302
R	air-1(gut-)	normalized	3.02	0.932494	0.240778
R	air-1(gut-)	normalized	3.19	0.891455	0.213677
R	air-1(gut-)	normalized	3.37	0.822882	0.169917
R	air-1(gut-)	normalized	3.55	0.858035	0.152427
R	air-1(gut-)	normalized	3.72	0.854373	0.142151
R	air-1(gut-)	normalized	3.9	0.810072	0.201642
R	air-1(gut-)	normalized	4.08	0.829414	0.211683
R	air-1(gut-)	normalized	4.25	0.789163	0.197064
R	air-1(gut-)	normalized	4.43	0.740208	0.179461
R	air-1(gut-)	normalized	4.61	0.756578	0.203114
R	air-1(gut-)	normalized	4.79	0.804416	0.159905
R	air-1(gut-)	normalized	4.96	0.800887	0.224267
R	air-1(gut-)	normalized	5.14	0.787041	0.205756
R	air-1(gut-)	normalized	5.32	0.819492	0.178333
R	air-1(gut-)	normalized	5.49	0.852063	0.164952
R	air-1(gut-)	normalized	5.67	0.807497	0.208092
R	air-1(gut-)	normalized	5.85	0.833374	0.202941
R	air-1(gut-)	normalized	6.02	0.833668	0.229133
R	air-1(gut-)	normalized	6.2	0.849977	0.223623
R	air-1(gut-)	normalized	6.38	0.859033	0.209633
R	air-1(gut-)	normalized	6.56	0.824919	0.241158
R	air-1(gut-)	normalized	6.73	0.895091	0.250683
R	air-1(gut-)	normalized	6.91	0.903168	0.233381
R	air-1(gut-)	normalized	7.09	0.879729	0.274968
R	air-1(gut-)	normalized	7.26	0.915107	0.308862
R	air-1(gut-)	normalized	7.44	0.908539	0.320938
R	air-1(gut-)	normalized	7.62	0.802302	0.29574
R	air-1(gut-)	normalized	7.79	0.849702	0.298695
R	air-1(gut-)	normalized	7.97	0.851727	0.329738
R	air-1(gut-)	normalized	8.15	0.909677	0.35693
R	air-1(gut-)	normalized	8.33	0.929296	0.333543
R	air-1(gut-)	normalized	8.5	0.863702	0.389711
R	air-1(gut-)	normalized	8.68	0.862946	0.365757
R	air-1(gut-)	normalized	8.86	0.875648	0.310558
R	air-1(gut-)	normalized	9.03	0.774739	0.32682
R	air-1(gut-)	normalized	9.21	0.777077	0.345046
R	air-1(gut-)	normalized	9.39	0.771395	0.101028
R	air-1(gut-)	normalized	9.56	0.886775	0.179921
R	gip-1(gut-);air-1(gut-)	normalized	-8.14	0.933122	0.321255
R	gip-1(gut-);air-1(gut-)	normalized	-7.96	0.817153	0.256684
R	gip-1(gut-);air-1(gut-)	normalized	-7.78	0.698888	0.233354
R	gip-1(gut-);air-1(gut-)	normalized	-7.6	0.721906	0.214193
R	gip-1(gut-);air-1(gut-)	normalized	-7.43	0.712566	0.207917
R	gip-1(gut-);air-1(gut-)	normalized	-7.25	0.640902	0.279968
R	gip-1(gut-);air-1(gut-)	normalized	-7.07	0.724589	0.264433
R	gip-1(gut-);air-1(gut-)	normalized	-6.9	0.706492	0.266066
R	gip-1(gut-);air-1(gut-)	normalized	-6.72	0.692001	0.292571
R	gip-1(gut-);air-1(gut-)	normalized	-6.54	0.764651	0.306858
R	gip-1(gut-);air-1(gut-)	normalized	-6.37	0.694705	0.334762
R	gip-1(gut-);air-1(gut-)	normalized	-6.19	0.709042	0.278144
R	gip-1(gut-);air-1(gut-)	normalized	-6.01	0.806822	0.308562
R	gip-1(gut-);air-1(gut-)	normalized	-5.83	0.732425	0.216296
R	gip-1(gut-);air-1(gut-)	normalized	-5.66	0.757321	0.219282
R	gip-1(gut-);air-1(gut-)	normalized	-5.48	0.782462	0.190877
R	gip-1(gut-);air-1(gut-)	normalized	-5.3	0.758951	0.194005
R	gip-1(gut-);air-1(gut-)	normalized	-5.13	0.773941	0.226756
R	gip-1(gut-);air-1(gut-)	normalized	-4.95	0.840376	0.163545
R	gip-1(gut-);air-1(gut-)	normalized	-4.77	0.864758	0.182961
R	gip-1(gut-);air-1(gut-)	normalized	-4.6	0.871422	0.165847
R	gip-1(gut-);air-1(gut-)	normalized	-4.42	0.763948	0.220479
R	gip-1(gut-);air-1(gut-)	normalized	-4.24	0.916068	0.207657
R	gip-1(gut-);air-1(gut-)	normalized	-4.06	0.911915	0.247754
R	gip-1(gut-);air-1(gut-)	normalized	-3.89	0.951367	0.207337
R	gip-1(gut-);air-1(gut-)	normalized	-3.71	1.01935	0.203275
R	gip-1(gut-);air-1(gut-)	normalized	-3.53	1.06829	0.293639
R	gip-1(gut-);air-1(gut-)	normalized	-3.36	1.05168	0.282311
R	gip-1(gut-);air-1(gut-)	normalized	-3.18	1.21166	0.277735
R	gip-1(gut-);air-1(gut-)	normalized	-3	1.28985	0.321658
R	gip-1(gut-);air-1(gut-)	normalized	-2.83	1.39051	0.356624
R	gip-1(gut-);air-1(gut-)	normalized	-2.65	1.46543	0.354159
R	gip-1(gut-);air-1(gut-)	normalized	-2.47	1.52279	0.427552
R	gip-1(gut-);air-1(gut-)	normalized	-2.29	1.71875	0.374929
R	gip-1(gut-);air-1(gut-)	normalized	-2.12	1.72546	0.461868
R	gip-1(gut-);air-1(gut-)	normalized	-1.94	1.95344	0.476294
R	gip-1(gut-);air-1(gut-)	normalized	-1.76	2.19255	0.507098
R	gip-1(gut-);air-1(gut-)	normalized	-1.59	2.34598	0.528448
R	gip-1(gut-);air-1(gut-)	normalized	-1.41	2.59248	0.599273
R	gip-1(gut-);air-1(gut-)	normalized	-1.23	2.76171	0.831569
R	gip-1(gut-);air-1(gut-)	normalized	-1.06	2.97634	0.824681
R	gip-1(gut-);air-1(gut-)	normalized	-0.878	3.16364	0.794668
R	gip-1(gut-);air-1(gut-)	normalized	-0.701	3.38314	0.921149
R	gip-1(gut-);air-1(gut-)	normalized	-0.524	3.64565	1.07952
R	gip-1(gut-);air-1(gut-)	normalized	-0.347	4.00442	1.34523
R	gip-1(gut-);air-1(gut-)	normalized	-0.17	4.39507	1.44078
R	gip-1(gut-);air-1(gut-)	normalized	0.007	4.55058	1.39352
R	gip-1(gut-);air-1(gut-)	normalized	0.184	4.31969	1.36402
R	gip-1(gut-);air-1(gut-)	normalized	0.361	4.00275	1.42878
R	gip-1(gut-);air-1(gut-)	normalized	0.538	3.71285	1.46092
R	gip-1(gut-);air-1(gut-)	normalized	0.715	3.44817	1.37175
R	gip-1(gut-);air-1(gut-)	normalized	0.892	3.1305	1.45528
R	gip-1(gut-);air-1(gut-)	normalized	1.07	2.98896	1.69878
R	gip-1(gut-);air-1(gut-)	normalized	1.25	2.89778	1.76619
R	gip-1(gut-);air-1(gut-)	normalized	1.42	2.55943	1.61691
R	gip-1(gut-);air-1(gut-)	normalized	1.6	2.21877	1.29517
R	gip-1(gut-);air-1(gut-)	normalized	1.78	1.90324	0.80049
R	gip-1(gut-);air-1(gut-)	normalized	1.95	1.53244	0.482689
R	gip-1(gut-);air-1(gut-)	normalized	2.13	1.42448	0.275404
R	gip-1(gut-);air-1(gut-)	normalized	2.31	1.31737	0.263566
R	gip-1(gut-);air-1(gut-)	normalized	2.48	1.229	0.196042
R	gip-1(gut-);air-1(gut-)	normalized	2.66	1.09154	0.200521
R	gip-1(gut-);air-1(gut-)	normalized	2.84	1.08313	0.262242
R	gip-1(gut-);air-1(gut-)	normalized	3.02	1.14999	0.337095
R	gip-1(gut-);air-1(gut-)	normalized	3.19	1.08996	0.296352
R	gip-1(gut-);air-1(gut-)	normalized	3.37	0.945834	0.239654
R	gip-1(gut-);air-1(gut-)	normalized	3.55	0.905859	0.338814
R	gip-1(gut-);air-1(gut-)	normalized	3.72	0.89276	0.281025
R	gip-1(gut-);air-1(gut-)	normalized	3.9	0.944463	0.289811
R	gip-1(gut-);air-1(gut-)	normalized	4.08	0.944433	0.261002
R	gip-1(gut-);air-1(gut-)	normalized	4.25	0.940401	0.215959
R	gip-1(gut-);air-1(gut-)	normalized	4.43	0.84672	0.206476
R	gip-1(gut-);air-1(gut-)	normalized	4.61	0.857058	0.265168
R	gip-1(gut-);air-1(gut-)	normalized	4.79	0.877352	0.282133
R	gip-1(gut-);air-1(gut-)	normalized	4.96	0.813889	0.268478
R	gip-1(gut-);air-1(gut-)	normalized	5.14	0.821097	0.178193
R	gip-1(gut-);air-1(gut-)	normalized	5.32	0.812333	0.151166
R	gip-1(gut-);air-1(gut-)	normalized	5.49	0.757408	0.160396
R	gip-1(gut-);air-1(gut-)	normalized	5.67	0.714401	0.162759
R	gip-1(gut-);air-1(gut-)	normalized	5.85	0.706033	0.13712
R	gip-1(gut-);air-1(gut-)	normalized	6.02	0.76375	0.167826
R	gip-1(gut-);air-1(gut-)	normalized	6.2	0.772947	0.196234
R	gip-1(gut-);air-1(gut-)	normalized	6.38	0.763515	0.187518
R	gip-1(gut-);air-1(gut-)	normalized	6.56	0.740163	0.255776
R	gip-1(gut-);air-1(gut-)	normalized	6.73	0.795053	0.240149
R	gip-1(gut-);air-1(gut-)	normalized	6.91	0.774508	0.236296
R	gip-1(gut-);air-1(gut-)	normalized	7.09	0.880636	0.193839
R	gip-1(gut-);air-1(gut-)	normalized	7.26	0.802872	0.24751
R	gip-1(gut-);air-1(gut-)	normalized	7.44	0.722774	0.291682
R	gip-1(gut-);air-1(gut-)	normalized	7.62	0.757238	0.348772
R	gip-1(gut-);air-1(gut-)	normalized	7.79	0.70408	0.400528
R	gip-1(gut-);air-1(gut-)	normalized	7.97	0.902632	0.413679
R	gip-1(gut-);air-1(gut-)	normalized	8.15	0.876028	0.372927
R	gip-1(gut-);air-1(gut-)	normalized	8.33	0.805364	0.236983
R	gip-1(gut-);air-1(gut-)	normalized	8.5	0.70465	0.154871
R	gip-1(gut-);air-1(gut-)	normalized	8.68	0.652601	0.251169
R	gip-1(gut-);air-1(gut-)	normalized	8.86	0.815798	0.325471
R	gip-1(gut-);air-1(gut-)	normalized	9.03	0.562441	0.0893891
R	gip-1(gut-);air-1(gut-)	normalized	9.21	0.579397	0.00297974
R	gip-1(gut-);air-1(gut-)	normalized	9.39	0.572333	0.0845632
R	gip-1(gut-);air-1(gut-)	normalized	9.56	0.295636	NA
R	gip-1(gut-);air-1(gut-)	normalized	9.74	0.318509	NA
R	gip-1(gut-);air-1(gut-)	normalized	-9.02	1.11093	0.683908
R	gip-1(gut-);air-1(gut-)	normalized	-8.84	0.96928	0.61659
R	gip-1(gut-);air-1(gut-)	normalized	-8.67	0.814438	0.308012
R	gip-1(gut-);air-1(gut-)	normalized	-8.49	0.788767	0.376006
R	gip-1(gut-);air-1(gut-)	normalized	-8.31	0.882146	0.371207
R	gip-1(gut-);air-1(gut-)	normalized	-9.2	2.04834	NA
R	mzt-1(gut-)	normalized	-7.96	0.679423	0.285392
R	mzt-1(gut-)	normalized	-7.78	0.732368	0.287238
R	mzt-1(gut-)	normalized	-7.6	0.731019	0.288726
R	mzt-1(gut-)	normalized	-7.43	0.725598	0.182183
R	mzt-1(gut-)	normalized	-7.25	0.720198	0.194951
R	mzt-1(gut-)	normalized	-7.07	0.655546	0.176263
R	mzt-1(gut-)	normalized	-6.9	0.78677	0.207725
R	mzt-1(gut-)	normalized	-6.72	0.766109	0.197436
R	mzt-1(gut-)	normalized	-6.54	0.750908	0.200897
R	mzt-1(gut-)	normalized	-6.37	0.728895	0.140372
R	mzt-1(gut-)	normalized	-6.19	0.817691	0.230635
R	mzt-1(gut-)	normalized	-6.01	0.803074	0.286012
R	mzt-1(gut-)	normalized	-5.83	0.85813	0.277894
R	mzt-1(gut-)	normalized	-5.66	0.876931	0.242523
R	mzt-1(gut-)	normalized	-5.48	0.814306	0.308299
R	mzt-1(gut-)	normalized	-5.3	0.748965	0.231561
R	mzt-1(gut-)	normalized	-5.13	0.823267	0.173017
R	mzt-1(gut-)	normalized	-4.95	0.936776	0.120561
R	mzt-1(gut-)	normalized	-4.77	0.884202	0.203537
R	mzt-1(gut-)	normalized	-4.6	0.862027	0.267181
R	mzt-1(gut-)	normalized	-4.42	0.91367	0.247528
R	mzt-1(gut-)	normalized	-4.24	0.85768	0.179864
R	mzt-1(gut-)	normalized	-4.06	0.884447	0.210729
R	mzt-1(gut-)	normalized	-3.89	0.910295	0.173349
R	mzt-1(gut-)	normalized	-3.71	0.969497	0.151534
R	mzt-1(gut-)	normalized	-3.53	1.03112	0.22665
R	mzt-1(gut-)	normalized	-3.36	1.00369	0.225408
R	mzt-1(gut-)	normalized	-3.18	1.05673	0.312342
R	mzt-1(gut-)	normalized	-3	1.10842	0.346448
R	mzt-1(gut-)	normalized	-2.83	1.21498	0.376417
R	mzt-1(gut-)	normalized	-2.65	1.2457	0.485101
R	mzt-1(gut-)	normalized	-2.47	1.32339	0.646535
R	mzt-1(gut-)	normalized	-2.29	1.49877	0.747004
R	mzt-1(gut-)	normalized	-2.12	1.55595	0.998444
R	mzt-1(gut-)	normalized	-1.94	1.73319	1.12335
R	mzt-1(gut-)	normalized	-1.76	1.91368	1.23441
R	mzt-1(gut-)	normalized	-1.59	2.06848	1.3442
R	mzt-1(gut-)	normalized	-1.41	2.10261	1.37935
R	mzt-1(gut-)	normalized	-1.23	2.37629	1.38757
R	mzt-1(gut-)	normalized	-1.06	2.53291	1.29683
R	mzt-1(gut-)	normalized	-0.878	2.84783	1.28406
R	mzt-1(gut-)	normalized	-0.701	3.23316	1.05747
R	mzt-1(gut-)	normalized	-0.524	3.62132	1.02288
R	mzt-1(gut-)	normalized	-0.347	4.01684	0.92497
R	mzt-1(gut-)	normalized	-0.17	4.58289	1.09576
R	mzt-1(gut-)	normalized	0.007	4.94511	1.26672
R	mzt-1(gut-)	normalized	0.184	4.69999	1.27928
R	mzt-1(gut-)	normalized	0.361	4.2723	1.00388
R	mzt-1(gut-)	normalized	0.538	3.78771	0.825284
R	mzt-1(gut-)	normalized	0.715	3.51381	0.726467
R	mzt-1(gut-)	normalized	0.892	3.03836	0.512176
R	mzt-1(gut-)	normalized	1.07	2.67611	0.573392
R	mzt-1(gut-)	normalized	1.25	2.41502	0.559804
R	mzt-1(gut-)	normalized	1.42	2.12208	0.59289
R	mzt-1(gut-)	normalized	1.6	1.94984	0.548928
R	mzt-1(gut-)	normalized	1.78	1.85198	0.535091
R	mzt-1(gut-)	normalized	1.95	1.63444	0.409999
R	mzt-1(gut-)	normalized	2.13	1.56227	0.476406
R	mzt-1(gut-)	normalized	2.31	1.51208	0.449781
R	mzt-1(gut-)	normalized	2.48	1.3559	0.462941
R	mzt-1(gut-)	normalized	2.66	1.30427	0.405951
R	mzt-1(gut-)	normalized	2.84	1.28113	0.351228
R	mzt-1(gut-)	normalized	3.02	1.14175	0.267086
R	mzt-1(gut-)	normalized	3.19	1.0068	0.270076
R	mzt-1(gut-)	normalized	3.37	1.00828	0.265374
R	mzt-1(gut-)	normalized	3.55	0.980037	0.226114
R	mzt-1(gut-)	normalized	3.72	0.965524	0.296925
R	mzt-1(gut-)	normalized	3.9	0.953836	0.284443
R	mzt-1(gut-)	normalized	4.08	0.921863	0.232882
R	mzt-1(gut-)	normalized	4.25	0.92064	0.189868
R	mzt-1(gut-)	normalized	4.43	0.942034	0.185152
R	mzt-1(gut-)	normalized	4.61	0.843056	0.191654
R	mzt-1(gut-)	normalized	4.79	0.89708	0.24618
R	mzt-1(gut-)	normalized	4.96	0.954465	0.243367
R	mzt-1(gut-)	normalized	5.14	0.90377	0.252806
R	mzt-1(gut-)	normalized	5.32	0.869679	0.274972
R	mzt-1(gut-)	normalized	5.49	0.873494	0.325899
R	mzt-1(gut-)	normalized	5.67	0.845076	0.312981
R	mzt-1(gut-)	normalized	5.85	0.88005	0.319108
R	mzt-1(gut-)	normalized	6.02	0.871982	0.368198
R	mzt-1(gut-)	normalized	6.2	0.933492	0.328115
R	mzt-1(gut-)	normalized	6.38	0.887687	0.324854
R	mzt-1(gut-)	normalized	6.56	0.824927	0.314323
R	mzt-1(gut-)	normalized	6.73	0.879369	0.333027
R	mzt-1(gut-)	normalized	6.91	0.866449	0.319376
R	mzt-1(gut-)	normalized	7.09	0.901125	0.31019
R	mzt-1(gut-)	normalized	7.26	0.794438	0.348463
R	mzt-1(gut-)	normalized	7.44	0.820648	0.326115
R	mzt-1(gut-)	normalized	7.62	0.910844	0.463825
R	mzt-1(gut-)	normalized	-8.84	0.674153	0.0703418
R	mzt-1(gut-)	normalized	-8.67	0.543695	0.178623
R	mzt-1(gut-)	normalized	-8.49	0.668678	0.15358
R	mzt-1(gut-)	normalized	-8.31	0.591332	0.110299
R	mzt-1(gut-)	normalized	-8.14	0.614033	0.148342
R	mzt-1(gut-)	normalized	7.79	0.849804	0.4501
R	mzt-1(gut-)	normalized	7.97	0.894484	0.337302
R	mzt-1(gut-)	normalized	8.15	0.886329	0.475758
R	mzt-1(gut-)	normalized	8.33	0.933275	0.513486
R	mzt-1(gut-)	normalized	8.5	0.90138	0.511723
R	mzt-1(gut-)	normalized	8.68	0.609781	0.176736
R	mzt-1(gut-)	normalized	8.86	0.695928	0.184356
R	mzt-1(gut-)	normalized	9.03	0.730416	0.0871798
R	mzt-1(gut-)	normalized	9.21	0.712763	NA
R	mzt-1(gut-)	normalized	-9.55	0.137308	NA
R	mzt-1(gut-)	normalized	-9.37	0.59249	0.468977
R	mzt-1(gut-)	normalized	-9.2	0.640052	0.200806
R	mzt-1(gut-)	normalized	-9.02	0.603323	0.0781724
R	gip-1(gut-)	normalized	-7.43	0.881491	0.287875
R	gip-1(gut-)	normalized	-7.25	0.962555	0.240595
R	gip-1(gut-)	normalized	-7.07	0.994239	0.361405
R	gip-1(gut-)	normalized	-6.9	0.963016	0.38039
R	gip-1(gut-)	normalized	-6.72	1.01631	0.337335
R	gip-1(gut-)	normalized	-6.54	0.99103	0.268064
R	gip-1(gut-)	normalized	-6.37	0.95755	0.234561
R	gip-1(gut-)	normalized	-6.19	0.964381	0.263683
R	gip-1(gut-)	normalized	-6.01	0.92332	0.247179
R	gip-1(gut-)	normalized	-5.83	0.929385	0.255287
R	gip-1(gut-)	normalized	-5.66	0.938213	0.191137
R	gip-1(gut-)	normalized	-5.48	0.947152	0.222247
R	gip-1(gut-)	normalized	-5.3	1.04619	0.269382
R	gip-1(gut-)	normalized	-5.13	1.03409	0.243135
R	gip-1(gut-)	normalized	-4.95	1.01253	0.149026
R	gip-1(gut-)	normalized	-4.77	0.957745	0.0984948
R	gip-1(gut-)	normalized	-4.6	1.05706	0.153391
R	gip-1(gut-)	normalized	-4.42	0.997514	0.157367
R	gip-1(gut-)	normalized	-4.24	1.02551	0.237792
R	gip-1(gut-)	normalized	-4.06	0.947841	0.17318
R	gip-1(gut-)	normalized	-3.89	0.965444	0.196056
R	gip-1(gut-)	normalized	-3.71	0.968124	0.23721
R	gip-1(gut-)	normalized	-3.53	0.979303	0.363859
R	gip-1(gut-)	normalized	-3.36	1.07186	0.229861
R	gip-1(gut-)	normalized	-3.18	1.09037	0.334005
R	gip-1(gut-)	normalized	-3	1.14665	0.336588
R	gip-1(gut-)	normalized	-2.83	1.2164	0.468997
R	gip-1(gut-)	normalized	-2.65	1.29234	0.539703
R	gip-1(gut-)	normalized	-2.47	1.33125	0.583337
R	gip-1(gut-)	normalized	-2.29	1.44062	0.589728
R	gip-1(gut-)	normalized	-2.12	1.5204	0.628608
R	gip-1(gut-)	normalized	-1.94	1.64602	0.653185
R	gip-1(gut-)	normalized	-1.76	1.72596	0.621544
R	gip-1(gut-)	normalized	-1.59	1.87608	0.683196
R	gip-1(gut-)	normalized	-1.41	2.1934	0.809443
R	gip-1(gut-)	normalized	-1.23	2.37812	0.883157
R	gip-1(gut-)	normalized	-1.06	2.66949	1.08893
R	gip-1(gut-)	normalized	-0.878	3.0907	1.32098
R	gip-1(gut-)	normalized	-0.701	3.62703	1.44013
R	gip-1(gut-)	normalized	-0.524	4.17563	1.42204
R	gip-1(gut-)	normalized	-0.347	4.59182	1.37504
R	gip-1(gut-)	normalized	-0.17	5.00937	1.36438
R	gip-1(gut-)	normalized	0.007	5.24978	1.51577
R	gip-1(gut-)	normalized	0.184	4.92467	1.51848
R	gip-1(gut-)	normalized	0.361	4.29851	1.41686
R	gip-1(gut-)	normalized	0.538	3.89075	1.18008
R	gip-1(gut-)	normalized	0.715	3.34895	0.927831
R	gip-1(gut-)	normalized	0.892	2.95163	0.840495
R	gip-1(gut-)	normalized	1.07	2.58232	0.78616
R	gip-1(gut-)	normalized	1.25	2.2526	0.659031
R	gip-1(gut-)	normalized	1.42	1.99991	0.733831
R	gip-1(gut-)	normalized	1.6	1.71862	0.594415
R	gip-1(gut-)	normalized	1.78	1.52191	0.504078
R	gip-1(gut-)	normalized	1.95	1.38501	0.359925
R	gip-1(gut-)	normalized	2.13	1.28309	0.366089
R	gip-1(gut-)	normalized	2.31	1.18425	0.261975
R	gip-1(gut-)	normalized	2.48	1.07915	0.179021
R	gip-1(gut-)	normalized	2.66	1.07831	0.189753
R	gip-1(gut-)	normalized	2.84	1.03095	0.21194
R	gip-1(gut-)	normalized	3.02	1.04792	0.237584
R	gip-1(gut-)	normalized	3.19	0.984347	0.238549
R	gip-1(gut-)	normalized	3.37	0.916517	0.279355
R	gip-1(gut-)	normalized	3.55	0.975686	0.326092
R	gip-1(gut-)	normalized	3.72	0.983232	0.253673
R	gip-1(gut-)	normalized	3.9	0.981349	0.237109
R	gip-1(gut-)	normalized	4.08	0.90979	0.299381
R	gip-1(gut-)	normalized	4.25	0.905764	0.246899
R	gip-1(gut-)	normalized	4.43	0.840252	0.22663
R	gip-1(gut-)	normalized	4.61	0.843089	0.288637
R	gip-1(gut-)	normalized	4.79	0.874781	0.254418
R	gip-1(gut-)	normalized	4.96	0.899317	0.281273
R	gip-1(gut-)	normalized	5.14	0.90126	0.247002
R	gip-1(gut-)	normalized	5.32	0.883644	0.222771
R	gip-1(gut-)	normalized	5.49	0.797511	0.229403
R	gip-1(gut-)	normalized	5.67	0.893748	0.285888
R	gip-1(gut-)	normalized	5.85	0.871515	0.273725
R	gip-1(gut-)	normalized	6.02	0.840213	0.379587
R	gip-1(gut-)	normalized	6.2	0.916648	0.324543
R	gip-1(gut-)	normalized	6.38	0.876048	0.315661
R	gip-1(gut-)	normalized	6.56	0.847125	0.341504
R	gip-1(gut-)	normalized	6.73	0.89142	0.402795
R	gip-1(gut-)	normalized	6.91	0.862934	0.466213
R	gip-1(gut-)	normalized	7.09	0.836116	0.523601
R	gip-1(gut-)	normalized	7.26	0.896912	0.520482
R	gip-1(gut-)	normalized	7.44	0.923836	0.471291
R	gip-1(gut-)	normalized	7.62	0.947605	0.417494
R	gip-1(gut-)	normalized	7.79	1.01288	0.48479
R	gip-1(gut-)	normalized	7.97	1.01879	0.418564
R	gip-1(gut-)	normalized	8.15	1.04767	0.303935
R	gip-1(gut-)	normalized	8.33	0.997693	0.375935
R	gip-1(gut-)	normalized	8.5	1.08126	0.161437
R	gip-1(gut-)	normalized	8.68	1.03242	0.300962
R	gip-1(gut-)	normalized	8.86	1.12011	0.187633
R	gip-1(gut-)	normalized	9.03	1.06998	0.294952
R	gip-1(gut-)	normalized	9.21	1.01966	0.246171
R	gip-1(gut-)	normalized	-10.4	1.41755	NA
R	gip-1(gut-)	normalized	-10.3	1.25532	0.164826
R	gip-1(gut-)	normalized	-10.1	1.1528	0.296342
R	gip-1(gut-)	normalized	-9.73	0.960021	NA
R	gip-1(gut-)	normalized	-9.55	0.905252	0.300002
R	gip-1(gut-)	normalized	-9.37	0.937562	0.134136
R	gip-1(gut-)	normalized	-9.2	0.768965	0.324166
R	gip-1(gut-)	normalized	-9.02	0.862967	0.382402
R	gip-1(gut-)	normalized	-8.84	0.997381	0.378578
R	gip-1(gut-)	normalized	-8.67	0.923579	0.295061
R	gip-1(gut-)	normalized	-8.49	0.981244	0.383007
R	gip-1(gut-)	normalized	-8.31	1.02766	0.406611
R	gip-1(gut-)	normalized	-8.14	0.848429	0.283251
R	gip-1(gut-)	normalized	-7.96	0.870713	0.302234
R	gip-1(gut-)	normalized	-7.78	0.949781	0.274944
R	gip-1(gut-)	normalized	-7.6	0.853686	0.237503
R	zyg-9(gut-)	normalized	-3.89	0.981913	0.194108
R	zyg-9(gut-)	normalized	-3.71	1.04524	0.110074
R	zyg-9(gut-)	normalized	-3.53	1.06991	0.081662
R	zyg-9(gut-)	normalized	-3.36	1.09065	0.142462
R	zyg-9(gut-)	normalized	-3.18	1.12216	0.130248
R	zyg-9(gut-)	normalized	-3	1.17421	0.158799
R	zyg-9(gut-)	normalized	-2.83	1.16606	0.132334
R	zyg-9(gut-)	normalized	-2.65	1.17639	0.159119
R	zyg-9(gut-)	normalized	-2.47	1.20236	0.231038
R	zyg-9(gut-)	normalized	-2.29	1.24996	0.267746
R	zyg-9(gut-)	normalized	-2.12	1.36926	0.273941
R	zyg-9(gut-)	normalized	-1.94	1.48154	0.327375
R	zyg-9(gut-)	normalized	-1.76	1.54684	0.396322
R	zyg-9(gut-)	normalized	-1.59	1.69487	0.415606
R	zyg-9(gut-)	normalized	-1.41	1.78958	0.514829
R	zyg-9(gut-)	normalized	-1.23	1.94117	0.581986
R	zyg-9(gut-)	normalized	-1.06	2.05861	0.629745
R	zyg-9(gut-)	normalized	-0.878	2.18142	0.61817
R	zyg-9(gut-)	normalized	-0.701	2.36873	0.619581
R	zyg-9(gut-)	normalized	-0.524	2.58203	0.680859
R	zyg-9(gut-)	normalized	-0.347	2.89441	0.721785
R	zyg-9(gut-)	normalized	-0.17	3.25765	0.902178
R	zyg-9(gut-)	normalized	0.007	3.53205	0.929806
R	zyg-9(gut-)	normalized	0.184	3.3329	0.786204
R	zyg-9(gut-)	normalized	0.361	2.98595	0.585338
R	zyg-9(gut-)	normalized	0.538	2.57487	0.504066
R	zyg-9(gut-)	normalized	0.715	2.22386	0.423223
R	zyg-9(gut-)	normalized	0.892	1.93925	0.381697
R	zyg-9(gut-)	normalized	1.07	1.77374	0.316168
R	zyg-9(gut-)	normalized	1.25	1.59076	0.330626
R	zyg-9(gut-)	normalized	1.42	1.46794	0.339317
R	zyg-9(gut-)	normalized	1.6	1.43491	0.346096
R	zyg-9(gut-)	normalized	1.78	1.4177	0.320035
R	zyg-9(gut-)	normalized	1.95	1.28666	0.33403
R	zyg-9(gut-)	normalized	2.13	1.2232	0.301238
R	zyg-9(gut-)	normalized	2.31	1.22327	0.2359
R	zyg-9(gut-)	normalized	2.48	1.16574	0.201676
R	zyg-9(gut-)	normalized	2.66	1.09183	0.151796
R	zyg-9(gut-)	normalized	2.84	1.04543	0.184597
R	zyg-9(gut-)	normalized	3.02	1.02337	0.168597
R	zyg-9(gut-)	normalized	3.19	1.00185	0.132435
R	zyg-9(gut-)	normalized	3.37	0.964753	0.128533
R	zyg-9(gut-)	normalized	-7.25	0.666101	0.0646048
R	zyg-9(gut-)	normalized	-7.07	0.75323	0.14456
R	zyg-9(gut-)	normalized	-6.9	0.735399	0.171025
R	zyg-9(gut-)	normalized	-6.72	0.858124	0.176976
R	zyg-9(gut-)	normalized	-6.54	0.868147	0.211129
R	zyg-9(gut-)	normalized	-6.37	0.864368	0.163781
R	zyg-9(gut-)	normalized	-6.19	0.881908	0.133833
R	zyg-9(gut-)	normalized	-6.01	0.8813	0.102555
R	zyg-9(gut-)	normalized	-5.83	0.883882	0.0871292
R	zyg-9(gut-)	normalized	-5.66	0.924238	0.125265
R	zyg-9(gut-)	normalized	-5.48	0.874607	0.0935271
R	zyg-9(gut-)	normalized	-5.3	0.9289	0.139949
R	zyg-9(gut-)	normalized	-5.13	0.857829	0.216356
R	zyg-9(gut-)	normalized	-4.95	0.904695	0.1939
R	zyg-9(gut-)	normalized	-4.77	0.920258	0.151616
R	zyg-9(gut-)	normalized	-4.6	0.977045	0.0984605
R	zyg-9(gut-)	normalized	-4.42	1.01894	0.148861
R	zyg-9(gut-)	normalized	-4.24	1.02534	0.141601
R	zyg-9(gut-)	normalized	-4.06	1.03985	0.181125
R	zyg-9(gut-)	normalized	3.55	0.965809	0.150677
R	zyg-9(gut-)	normalized	3.72	0.962273	0.0935803
R	zyg-9(gut-)	normalized	3.9	0.985741	0.13137
R	zyg-9(gut-)	normalized	4.08	0.939138	0.104792
R	zyg-9(gut-)	normalized	4.25	0.855434	0.109196
R	zyg-9(gut-)	normalized	4.43	0.86032	0.159473
R	zyg-9(gut-)	normalized	4.61	0.812035	0.0885937
R	zyg-9(gut-)	normalized	4.79	0.85395	0.13223
R	zyg-9(gut-)	normalized	4.96	0.845917	0.118222
R	zyg-9(gut-)	normalized	5.14	0.895043	0.154609
R	zyg-9(gut-)	normalized	5.32	0.879038	0.182239
R	zyg-9(gut-)	normalized	5.49	0.85498	0.19219
R	zyg-9(gut-)	normalized	5.67	0.832343	0.194543
R	zyg-9(gut-)	normalized	5.85	0.828788	0.16219
R	zyg-9(gut-)	normalized	6.02	0.828278	0.198076
R	zyg-9(gut-)	normalized	6.2	0.812987	0.182161
R	zyg-9(gut-)	normalized	6.38	0.82209	0.220913
R	zyg-9(gut-)	normalized	6.56	0.774779	0.257237
R	zyg-9(gut-)	normalized	6.73	0.773684	0.245451
R	zyg-9(gut-)	normalized	6.91	0.786811	0.267159
R	zyg-9(gut-)	normalized	7.09	0.705815	0.291435
R	zyg-9(gut-)	normalized	7.26	0.643046	0.340549
R	zyg-9(gut-)	normalized	7.44	0.91703	0.200849
R	zyg-9(gut-)	normalized	7.62	0.981736	0.170749
R	zyg-9(gut-)	normalized	7.79	1.02868	0.177557
R	zyg-9(gut-)	normalized	7.97	0.970145	0.132507
R	zif-1	normalized	-6.9	0.829021	0.171444
R	zif-1	normalized	-6.72	0.873084	0.236753
R	zif-1	normalized	-6.54	0.859305	0.279444
R	zif-1	normalized	-6.37	0.817772	0.244826
R	zif-1	normalized	-6.19	0.815036	0.183331
R	zif-1	normalized	-6.01	0.821675	0.211883
R	zif-1	normalized	-5.83	0.851786	0.213862
R	zif-1	normalized	-5.66	0.842585	0.266612
R	zif-1	normalized	-5.48	0.844008	0.247766
R	zif-1	normalized	-5.3	0.813486	0.209511
R	zif-1	normalized	-5.13	0.865337	0.179481
R	zif-1	normalized	-4.95	0.83286	0.216597
R	zif-1	normalized	-4.77	0.88427	0.167438
R	zif-1	normalized	-4.6	0.927814	0.163652
R	zif-1	normalized	-4.42	0.944524	0.153482
R	zif-1	normalized	-4.24	0.914175	0.188054
R	zif-1	normalized	-4.06	0.979534	0.185015
R	zif-1	normalized	-3.89	0.977744	0.184629
R	zif-1	normalized	-3.71	1.00165	0.217722
R	zif-1	normalized	-3.53	1.02262	0.227917
R	zif-1	normalized	-3.36	1.01586	0.222771
R	zif-1	normalized	-3.18	1.03101	0.231171
R	zif-1	normalized	-3	0.997913	0.201828
R	zif-1	normalized	-2.83	1.07769	0.259816
R	zif-1	normalized	-2.65	1.131	0.259428
R	zif-1	normalized	-2.47	1.16336	0.241568
R	zif-1	normalized	-2.29	1.17359	0.248927
R	zif-1	normalized	-2.12	1.25413	0.237465
R	zif-1	normalized	-1.94	1.34331	0.305006
R	zif-1	normalized	-1.76	1.42431	0.349368
R	zif-1	normalized	-1.59	1.53355	0.364643
R	zif-1	normalized	-1.41	1.72018	0.481991
R	zif-1	normalized	-1.23	1.95577	0.584258
R	zif-1	normalized	-1.06	2.18885	0.652108
R	zif-1	normalized	-0.878	2.49491	0.754361
R	zif-1	normalized	-0.701	2.89587	0.857299
R	zif-1	normalized	-0.524	3.33574	0.874135
R	zif-1	normalized	-0.347	3.86618	1.03603
R	zif-1	normalized	-0.17	4.38292	1.14887
R	zif-1	normalized	0.007	4.67972	1.28632
R	zif-1	normalized	0.184	4.47604	1.212
R	zif-1	normalized	0.361	4.13238	1.17467
R	zif-1	normalized	0.538	3.75195	1.01502
R	zif-1	normalized	0.715	3.40088	0.888898
R	zif-1	normalized	0.892	2.96805	0.786399
R	zif-1	normalized	1.07	2.51193	0.692176
R	zif-1	normalized	1.25	2.1987	0.648793
R	zif-1	normalized	1.42	1.98836	0.546041
R	zif-1	normalized	1.6	1.73145	0.413813
R	zif-1	normalized	1.78	1.57505	0.321215
R	zif-1	normalized	1.95	1.44215	0.311891
R	zif-1	normalized	2.13	1.35503	0.260488
R	zif-1	normalized	2.31	1.25183	0.209485
R	zif-1	normalized	2.48	1.19257	0.225335
R	zif-1	normalized	2.66	1.1129	0.207206
R	zif-1	normalized	2.84	1.12588	0.25144
R	zif-1	normalized	3.02	1.09482	0.226796
R	zif-1	normalized	3.19	1.10335	0.19027
R	zif-1	normalized	3.37	1.05506	0.205083
R	zif-1	normalized	3.55	1.00331	0.201899
R	zif-1	normalized	3.72	1.04655	0.190971
R	zif-1	normalized	3.9	1.03233	0.208086
R	zif-1	normalized	4.08	0.979296	0.194011
R	zif-1	normalized	4.25	0.937108	0.197416
R	zif-1	normalized	4.43	0.981543	0.223963
R	zif-1	normalized	4.61	0.935242	0.180784
R	zif-1	normalized	4.79	0.908278	0.159857
R	zif-1	normalized	4.96	0.945662	0.203101
R	zif-1	normalized	5.14	0.910087	0.19811
R	zif-1	normalized	5.32	0.87905	0.186049
R	zif-1	normalized	5.49	0.860135	0.178974
R	zif-1	normalized	5.67	0.813181	0.211177
R	zif-1	normalized	5.85	0.834767	0.158249
R	zif-1	normalized	6.02	0.782274	0.235376
R	zif-1	normalized	6.2	0.823015	0.263066
R	zif-1	normalized	6.38	0.856553	0.24941
R	zif-1	normalized	6.56	0.874323	0.231155
R	zif-1	normalized	6.73	0.800146	0.249837
R	zif-1	normalized	6.91	0.801532	0.269693
R	zif-1	normalized	7.09	0.830448	0.314328
R	zif-1	normalized	7.26	0.872245	0.302107
R	zif-1	normalized	7.44	0.900944	0.322236
R	zif-1	normalized	7.62	0.844265	0.357673
R	zif-1	normalized	7.79	0.862142	0.242773
R	zif-1	normalized	7.97	0.796979	0.166649
R	zif-1	normalized	8.15	0.830316	0.29261
R	zif-1	normalized	8.33	0.752708	0.193722
R	zif-1	normalized	8.5	0.710603	0.246916
R	zif-1	normalized	8.68	0.733158	0.257557
R	zif-1	normalized	8.86	0.675823	0.272553
R	zif-1	normalized	-7.78	0.822653	0.183129
R	zif-1	normalized	-7.6	0.884538	0.190492
R	zif-1	normalized	-7.43	0.83461	0.120526
R	zif-1	normalized	-7.25	0.830788	0.107465
R	zif-1	normalized	-7.07	0.843247	0.18043
R	zif-1	normalized	9.03	0.640851	0.168543
R	zif-1	normalized	9.21	0.928196	0.146111
R	zif-1	normalized	-8.49	0.890765	0.279241
R	zif-1	normalized	-8.31	0.656146	0.288661
R	zif-1	normalized	-8.14	0.684276	0.239496
R	zif-1	normalized	-7.96	0.771596	0.22627
R	gip-1(gut-)	normalized	-9.91	1.45698	NA
R	gip-1(gut-);zyg-9(gut-)	normalized	-8.49	0.826753	0.187486
R	gip-1(gut-);zyg-9(gut-)	normalized	-8.31	0.882688	0.269246
R	gip-1(gut-);zyg-9(gut-)	normalized	-8.14	0.869342	0.15348
R	gip-1(gut-);zyg-9(gut-)	normalized	-7.96	0.737862	0.0901679
R	gip-1(gut-);zyg-9(gut-)	normalized	-7.78	0.726579	0.184188
R	gip-1(gut-);zyg-9(gut-)	normalized	-7.6	0.757348	0.200709
R	gip-1(gut-);zyg-9(gut-)	normalized	-7.43	0.756761	0.246406
R	gip-1(gut-);zyg-9(gut-)	normalized	-7.25	0.773835	0.158005
R	gip-1(gut-);zyg-9(gut-)	normalized	-7.07	0.798424	0.227053
R	gip-1(gut-);zyg-9(gut-)	normalized	-6.9	0.826843	0.162357
R	gip-1(gut-);zyg-9(gut-)	normalized	-6.72	0.732736	0.156921
R	gip-1(gut-);zyg-9(gut-)	normalized	-6.54	0.772733	0.203875
R	gip-1(gut-);zyg-9(gut-)	normalized	-6.37	0.793214	0.230757
R	gip-1(gut-);zyg-9(gut-)	normalized	-6.19	0.823018	0.218657
R	gip-1(gut-);zyg-9(gut-)	normalized	-6.01	0.830736	0.218304
R	gip-1(gut-);zyg-9(gut-)	normalized	-5.83	0.78802	0.16812
R	gip-1(gut-);zyg-9(gut-)	normalized	-5.66	0.762963	0.164821
R	gip-1(gut-);zyg-9(gut-)	normalized	-5.48	0.807168	0.157463
R	gip-1(gut-);zyg-9(gut-)	normalized	-5.3	0.916906	0.178764
R	gip-1(gut-);zyg-9(gut-)	normalized	-5.13	0.847212	0.178067
R	gip-1(gut-);zyg-9(gut-)	normalized	-4.95	0.914193	0.134203
R	gip-1(gut-);zyg-9(gut-)	normalized	-4.77	0.866571	0.131172
R	gip-1(gut-);zyg-9(gut-)	normalized	-4.6	0.91425	0.151581
R	gip-1(gut-);zyg-9(gut-)	normalized	-4.42	0.980906	0.182376
R	gip-1(gut-);zyg-9(gut-)	normalized	-4.24	0.936414	0.160057
R	gip-1(gut-);zyg-9(gut-)	normalized	-4.06	0.975914	0.176796
R	gip-1(gut-);zyg-9(gut-)	normalized	-3.89	0.981756	0.183158
R	gip-1(gut-);zyg-9(gut-)	normalized	-3.71	1.02097	0.154388
R	gip-1(gut-);zyg-9(gut-)	normalized	-3.53	0.990063	0.149494
R	gip-1(gut-);zyg-9(gut-)	normalized	-3.36	0.960285	0.183498
R	gip-1(gut-);zyg-9(gut-)	normalized	-3.18	0.970891	0.170056
R	gip-1(gut-);zyg-9(gut-)	normalized	-3	0.966379	0.159356
R	gip-1(gut-);zyg-9(gut-)	normalized	-2.83	1.06518	0.204422
R	gip-1(gut-);zyg-9(gut-)	normalized	-2.65	1.14267	0.264959
R	gip-1(gut-);zyg-9(gut-)	normalized	-2.47	1.17793	0.264821
R	gip-1(gut-);zyg-9(gut-)	normalized	-2.29	1.29401	0.318213
R	gip-1(gut-);zyg-9(gut-)	normalized	-2.12	1.33627	0.350516
R	gip-1(gut-);zyg-9(gut-)	normalized	-1.94	1.39631	0.490114
R	gip-1(gut-);zyg-9(gut-)	normalized	-1.76	1.57466	0.607826
R	gip-1(gut-);zyg-9(gut-)	normalized	-1.59	1.76433	0.6632
R	gip-1(gut-);zyg-9(gut-)	normalized	-1.41	1.92732	0.789451
R	gip-1(gut-);zyg-9(gut-)	normalized	-1.23	2.13278	0.880759
R	gip-1(gut-);zyg-9(gut-)	normalized	-1.06	2.40943	0.979328
R	gip-1(gut-);zyg-9(gut-)	normalized	-0.878	2.72149	1.02588
R	gip-1(gut-);zyg-9(gut-)	normalized	-0.701	3.10113	0.883796
R	gip-1(gut-);zyg-9(gut-)	normalized	-0.524	3.48164	0.719784
R	gip-1(gut-);zyg-9(gut-)	normalized	-0.347	3.98379	0.552079
R	gip-1(gut-);zyg-9(gut-)	normalized	-0.17	4.32903	0.67895
R	gip-1(gut-);zyg-9(gut-)	normalized	0.007	4.57137	0.753836
R	gip-1(gut-);zyg-9(gut-)	normalized	0.184	4.41325	0.790039
R	gip-1(gut-);zyg-9(gut-)	normalized	0.361	3.97321	0.807056
R	gip-1(gut-);zyg-9(gut-)	normalized	0.538	3.51169	0.879071
R	gip-1(gut-);zyg-9(gut-)	normalized	0.715	3.19031	0.970298
R	gip-1(gut-);zyg-9(gut-)	normalized	0.892	3.01999	1.00758
R	gip-1(gut-);zyg-9(gut-)	normalized	1.07	2.83698	0.9565
R	gip-1(gut-);zyg-9(gut-)	normalized	1.25	2.61053	0.932857
R	gip-1(gut-);zyg-9(gut-)	normalized	1.42	2.50501	0.988411
R	gip-1(gut-);zyg-9(gut-)	normalized	1.6	2.25464	0.912722
R	gip-1(gut-);zyg-9(gut-)	normalized	1.78	2.04839	0.794209
R	gip-1(gut-);zyg-9(gut-)	normalized	1.95	1.75111	0.586259
R	gip-1(gut-);zyg-9(gut-)	normalized	2.13	1.62612	0.471769
R	gip-1(gut-);zyg-9(gut-)	normalized	2.31	1.46354	0.393031
R	gip-1(gut-);zyg-9(gut-)	normalized	2.48	1.41794	0.364718
R	gip-1(gut-);zyg-9(gut-)	normalized	2.66	1.33206	0.308339
R	gip-1(gut-);zyg-9(gut-)	normalized	2.84	1.25122	0.232908
R	gip-1(gut-);zyg-9(gut-)	normalized	3.02	1.14008	0.237987
R	gip-1(gut-);zyg-9(gut-)	normalized	3.19	1.13547	0.258656
R	gip-1(gut-);zyg-9(gut-)	normalized	3.37	1.06558	0.241703
R	gip-1(gut-);zyg-9(gut-)	normalized	3.55	1.02634	0.158192
R	gip-1(gut-);zyg-9(gut-)	normalized	3.72	0.949658	0.1671
R	gip-1(gut-);zyg-9(gut-)	normalized	3.9	0.96217	0.115402
R	gip-1(gut-);zyg-9(gut-)	normalized	4.08	0.954698	0.144667
R	gip-1(gut-);zyg-9(gut-)	normalized	4.25	0.955495	0.197279
R	gip-1(gut-);zyg-9(gut-)	normalized	4.43	0.913842	0.143641
R	gip-1(gut-);zyg-9(gut-)	normalized	4.61	0.879841	0.142589
R	gip-1(gut-);zyg-9(gut-)	normalized	4.79	0.88234	0.168234
R	gip-1(gut-);zyg-9(gut-)	normalized	4.96	0.864756	0.188125
R	gip-1(gut-);zyg-9(gut-)	normalized	5.14	0.880649	0.223793
R	gip-1(gut-);zyg-9(gut-)	normalized	5.32	0.825423	0.244781
R	gip-1(gut-);zyg-9(gut-)	normalized	5.49	0.851158	0.174818
R	gip-1(gut-);zyg-9(gut-)	normalized	5.67	0.855912	0.198086
R	gip-1(gut-);zyg-9(gut-)	normalized	5.85	0.862769	0.252302
R	gip-1(gut-);zyg-9(gut-)	normalized	6.02	0.858526	0.285361
R	gip-1(gut-);zyg-9(gut-)	normalized	6.2	0.878901	0.217442
R	gip-1(gut-);zyg-9(gut-)	normalized	6.38	0.782562	0.18723
R	gip-1(gut-);zyg-9(gut-)	normalized	6.56	0.778533	0.242143
R	gip-1(gut-);zyg-9(gut-)	normalized	6.73	0.802049	0.231099
R	gip-1(gut-);zyg-9(gut-)	normalized	6.91	0.779926	0.144398
R	gip-1(gut-);zyg-9(gut-)	normalized	7.09	0.760151	0.15946
R	gip-1(gut-);zyg-9(gut-)	normalized	7.26	0.800198	0.173174
R	gip-1(gut-);zyg-9(gut-)	normalized	7.44	0.70822	0.1692
R	gip-1(gut-);zyg-9(gut-)	normalized	7.62	0.737299	0.0814267
R	gip-1(gut-);zyg-9(gut-)	normalized	7.79	0.774887	0.117756
R	gip-1(gut-);zyg-9(gut-)	normalized	7.97	0.778772	0.186305
R	gip-1(gut-);zyg-9(gut-)	normalized	8.15	0.766762	0.156837
R	gip-1(gut-);zyg-9(gut-)	normalized	8.33	0.775961	0.299885
R	gip-1(gut-);zyg-9(gut-)	normalized	8.5	0.809551	0.246432
R	gip-1(gut-);zyg-9(gut-)	normalized	8.68	0.778841	0.154763
R	gip-1(gut-);zyg-9(gut-)	normalized	8.86	0.778179	0.227802
R	gip-1(gut-);zyg-9(gut-)	normalized	9.03	0.901453	0.114566
R	gip-1(gut-);zyg-9(gut-)	normalized	9.21	0.759772	0.220564
R	gip-1(gut-);zyg-9(gut-)	normalized	-9.37	0.779319	0.393029
R	gip-1(gut-);zyg-9(gut-)	normalized	-9.2	0.887627	0.35958
R	gip-1(gut-);zyg-9(gut-)	normalized	-9.02	0.66784	0.305722
R	gip-1(gut-);zyg-9(gut-)	normalized	-8.84	0.814579	0.150998
R	gip-1(gut-);zyg-9(gut-)	normalized	-8.67	0.611793	0.228632
R	gip-1(gut-);zyg-9(gut-)	normalized	9.39	0.680117	0.373705
R	gip-1(gut-);zyg-9(gut-)	normalized	9.56	0.963869	NA
R	gip-1(gut-);zyg-9(gut-)	normalized	9.74	0.877539	NA
R	gip-1(gut-);zyg-9(gut-)	normalized	9.92	0.7758	NA
R	gip-1(gut-);zyg-9(gut-)	normalized	-9.55	0.984849	NA
R	tpxl-1(gut-)	normalized	-7.6	0.819689	0.250973
R	tpxl-1(gut-)	normalized	-7.43	0.825219	0.231575
R	tpxl-1(gut-)	normalized	-7.25	0.803239	0.219827
R	tpxl-1(gut-)	normalized	-7.07	0.837714	0.188565
R	tpxl-1(gut-)	normalized	-6.9	0.815741	0.165407
R	tpxl-1(gut-)	normalized	-6.72	0.806817	0.213261
R	tpxl-1(gut-)	normalized	-6.54	0.839292	0.181212
R	tpxl-1(gut-)	normalized	-6.37	0.820061	0.212768
R	tpxl-1(gut-)	normalized	-6.19	0.845759	0.208458
R	tpxl-1(gut-)	normalized	-6.01	0.821892	0.157582
R	tpxl-1(gut-)	normalized	-5.83	0.832574	0.126201
R	tpxl-1(gut-)	normalized	-5.66	0.838347	0.12498
R	tpxl-1(gut-)	normalized	-5.48	0.849417	0.133848
R	tpxl-1(gut-)	normalized	-5.3	0.845036	0.157406
R	tpxl-1(gut-)	normalized	-5.13	0.876344	0.18979
R	tpxl-1(gut-)	normalized	-4.95	0.847323	0.171056
R	tpxl-1(gut-)	normalized	-4.77	0.866384	0.168833
R	tpxl-1(gut-)	normalized	-4.6	0.822663	0.157905
R	tpxl-1(gut-)	normalized	-4.42	0.838786	0.148594
R	tpxl-1(gut-)	normalized	-4.24	0.877995	0.131522
R	tpxl-1(gut-)	normalized	-4.06	0.93253	0.114197
R	tpxl-1(gut-)	normalized	-3.89	0.939004	0.229127
R	tpxl-1(gut-)	normalized	-3.71	1.005	0.2331
R	tpxl-1(gut-)	normalized	-3.53	1.03127	0.258095
R	tpxl-1(gut-)	normalized	-3.36	1.02263	0.213035
R	tpxl-1(gut-)	normalized	-3.18	1.05652	0.25504
R	tpxl-1(gut-)	normalized	-3	1.11415	0.31407
R	tpxl-1(gut-)	normalized	-2.83	1.15014	0.318996
R	tpxl-1(gut-)	normalized	-2.65	1.21641	0.389272
R	tpxl-1(gut-)	normalized	-2.47	1.31902	0.457824
R	tpxl-1(gut-)	normalized	-2.29	1.33164	0.53758
R	tpxl-1(gut-)	normalized	-2.12	1.4072	0.517706
R	tpxl-1(gut-)	normalized	-1.94	1.53087	0.537884
R	tpxl-1(gut-)	normalized	-1.76	1.62736	0.612191
R	tpxl-1(gut-)	normalized	-1.59	1.69205	0.636678
R	tpxl-1(gut-)	normalized	-1.41	1.94145	0.64912
R	tpxl-1(gut-)	normalized	-1.23	2.09544	0.717893
R	tpxl-1(gut-)	normalized	-1.06	2.27638	0.747114
R	tpxl-1(gut-)	normalized	-0.878	2.41939	0.741769
R	tpxl-1(gut-)	normalized	-0.701	2.64762	0.887426
R	tpxl-1(gut-)	normalized	-0.524	2.8836	0.929317
R	tpxl-1(gut-)	normalized	-0.347	3.20248	0.904631
R	tpxl-1(gut-)	normalized	-0.17	3.43068	0.947351
R	tpxl-1(gut-)	normalized	0.007	3.6437	0.95614
R	tpxl-1(gut-)	normalized	0.184	3.44312	1.00259
R	tpxl-1(gut-)	normalized	0.361	3.11606	0.891898
R	tpxl-1(gut-)	normalized	0.538	2.90469	0.836458
R	tpxl-1(gut-)	normalized	0.715	2.66644	0.714314
R	tpxl-1(gut-)	normalized	0.892	2.50095	0.662367
R	tpxl-1(gut-)	normalized	1.07	2.3474	0.575181
R	tpxl-1(gut-)	normalized	1.25	2.0887	0.568071
R	tpxl-1(gut-)	normalized	1.42	2.03186	0.50356
R	tpxl-1(gut-)	normalized	1.6	1.88946	0.517448
R	tpxl-1(gut-)	normalized	1.78	1.83818	0.510654
R	tpxl-1(gut-)	normalized	1.95	1.75731	0.578613
R	tpxl-1(gut-)	normalized	2.13	1.65558	0.683435
R	tpxl-1(gut-)	normalized	2.31	1.63087	0.794321
R	tpxl-1(gut-)	normalized	2.48	1.56378	0.67665
R	tpxl-1(gut-)	normalized	2.66	1.41422	0.58068
R	tpxl-1(gut-)	normalized	2.84	1.31539	0.469037
R	tpxl-1(gut-)	normalized	3.02	1.23745	0.330015
R	tpxl-1(gut-)	normalized	3.19	1.15407	0.22963
R	tpxl-1(gut-)	normalized	3.37	1.04943	0.230127
R	tpxl-1(gut-)	normalized	3.55	0.982235	0.164885
R	tpxl-1(gut-)	normalized	3.72	0.954509	0.202267
R	tpxl-1(gut-)	normalized	3.9	0.969237	0.15634
R	tpxl-1(gut-)	normalized	4.08	0.951612	0.227148
R	tpxl-1(gut-)	normalized	4.25	0.926084	0.187825
R	tpxl-1(gut-)	normalized	4.43	0.885892	0.135936
R	tpxl-1(gut-)	normalized	4.61	0.870614	0.16091
R	tpxl-1(gut-)	normalized	4.79	0.778136	0.20121
R	tpxl-1(gut-)	normalized	4.96	0.768296	0.185602
R	tpxl-1(gut-)	normalized	5.14	0.779198	0.168474
R	tpxl-1(gut-)	normalized	5.32	0.720396	0.191942
R	tpxl-1(gut-)	normalized	5.49	0.712833	0.197445
R	tpxl-1(gut-)	normalized	5.67	0.731386	0.180081
R	tpxl-1(gut-)	normalized	5.85	0.728242	0.172686
R	tpxl-1(gut-)	normalized	6.02	0.705727	0.172791
R	tpxl-1(gut-)	normalized	6.2	0.682719	0.211755
R	tpxl-1(gut-)	normalized	6.38	0.753508	0.243953
R	tpxl-1(gut-)	normalized	6.56	0.692289	0.149036
R	tpxl-1(gut-)	normalized	6.73	0.602225	0.0909799
R	tpxl-1(gut-)	normalized	6.91	0.584043	0.115564
R	tpxl-1(gut-)	normalized	7.09	0.533479	0.109228
R	tpxl-1(gut-)	normalized	7.26	0.578972	0.0769713
R	tpxl-1(gut-)	normalized	7.44	0.622724	0.0933054
R	tpxl-1(gut-)	normalized	7.62	0.62278	0.177584
R	tpxl-1(gut-)	normalized	7.79	0.640036	0.12407
R	tpxl-1(gut-)	normalized	7.97	0.694785	0.0225574
R	tpxl-1(gut-)	normalized	8.15	0.634185	0.133995
R	tpxl-1(gut-)	normalized	8.33	0.639344	0.190361
R	tpxl-1(gut-)	normalized	8.5	0.736791	0.141021
R	tpxl-1(gut-)	normalized	-8.49	0.791876	0.145506
R	tpxl-1(gut-)	normalized	-8.31	1.00371	0.246807
R	tpxl-1(gut-)	normalized	-8.14	0.881319	0.277139
R	tpxl-1(gut-)	normalized	-7.96	0.833628	0.255058
R	tpxl-1(gut-)	normalized	-7.78	0.827438	0.255988
R	gip-1(gut-);noca-1(gut-);ptrn-1(-)	normalized	-8.67	0.981135	0.312115
R	gip-1(gut-);noca-1(gut-);ptrn-1(-)	normalized	-8.49	0.913648	0.393194
R	gip-1(gut-);noca-1(gut-);ptrn-1(-)	normalized	-8.31	1.02565	0.337575
R	gip-1(gut-);noca-1(gut-);ptrn-1(-)	normalized	-8.14	0.978067	0.327602
R	gip-1(gut-);noca-1(gut-);ptrn-1(-)	normalized	-7.96	0.900102	0.321817
R	gip-1(gut-);noca-1(gut-);ptrn-1(-)	normalized	-7.78	0.92376	0.186687
R	gip-1(gut-);noca-1(gut-);ptrn-1(-)	normalized	-7.6	0.857204	0.244308
R	gip-1(gut-);noca-1(gut-);ptrn-1(-)	normalized	-7.43	0.790923	0.252674
R	gip-1(gut-);noca-1(gut-);ptrn-1(-)	normalized	-7.25	0.810747	0.192847
R	gip-1(gut-);noca-1(gut-);ptrn-1(-)	normalized	-7.07	0.818864	0.252435
R	gip-1(gut-);noca-1(gut-);ptrn-1(-)	normalized	-6.9	0.818732	0.212153
R	gip-1(gut-);noca-1(gut-);ptrn-1(-)	normalized	-6.72	0.879636	0.237776
R	gip-1(gut-);noca-1(gut-);ptrn-1(-)	normalized	-6.54	0.807789	0.201187
R	gip-1(gut-);noca-1(gut-);ptrn-1(-)	normalized	-6.37	0.810842	0.251758
R	gip-1(gut-);noca-1(gut-);ptrn-1(-)	normalized	-6.19	0.844524	0.194662
R	gip-1(gut-);noca-1(gut-);ptrn-1(-)	normalized	-6.01	0.858747	0.200565
R	gip-1(gut-);noca-1(gut-);ptrn-1(-)	normalized	-5.83	0.833011	0.17613
R	gip-1(gut-);noca-1(gut-);ptrn-1(-)	normalized	-5.66	0.84359	0.164079
R	gip-1(gut-);noca-1(gut-);ptrn-1(-)	normalized	-5.48	0.821368	0.15511
R	gip-1(gut-);noca-1(gut-);ptrn-1(-)	normalized	-5.3	0.925691	0.208709
R	gip-1(gut-);noca-1(gut-);ptrn-1(-)	normalized	-5.13	0.849369	0.23163
R	gip-1(gut-);noca-1(gut-);ptrn-1(-)	normalized	-4.95	0.870737	0.250114
R	gip-1(gut-);noca-1(gut-);ptrn-1(-)	normalized	-4.77	0.882144	0.236744
R	gip-1(gut-);noca-1(gut-);ptrn-1(-)	normalized	-4.6	0.901759	0.217749
R	gip-1(gut-);noca-1(gut-);ptrn-1(-)	normalized	-4.42	0.931107	0.297508
R	gip-1(gut-);noca-1(gut-);ptrn-1(-)	normalized	-4.24	0.948454	0.209221
R	gip-1(gut-);noca-1(gut-);ptrn-1(-)	normalized	-4.06	0.971249	0.12028
R	gip-1(gut-);noca-1(gut-);ptrn-1(-)	normalized	-3.89	0.930093	0.25562
R	gip-1(gut-);noca-1(gut-);ptrn-1(-)	normalized	-3.71	0.999296	0.184411
R	gip-1(gut-);noca-1(gut-);ptrn-1(-)	normalized	-3.53	1.05613	0.215778
R	gip-1(gut-);noca-1(gut-);ptrn-1(-)	normalized	-3.36	1.02008	0.239818
R	gip-1(gut-);noca-1(gut-);ptrn-1(-)	normalized	-3.18	1.03659	0.329365
R	gip-1(gut-);noca-1(gut-);ptrn-1(-)	normalized	-3	1.09821	0.310009
R	gip-1(gut-);noca-1(gut-);ptrn-1(-)	normalized	-2.83	1.13581	0.296153
R	gip-1(gut-);noca-1(gut-);ptrn-1(-)	normalized	-2.65	1.37252	0.444327
R	gip-1(gut-);noca-1(gut-);ptrn-1(-)	normalized	-2.47	1.42252	0.418584
R	gip-1(gut-);noca-1(gut-);ptrn-1(-)	normalized	-2.29	1.45544	0.386003
R	gip-1(gut-);noca-1(gut-);ptrn-1(-)	normalized	-2.12	1.59877	0.500824
R	gip-1(gut-);noca-1(gut-);ptrn-1(-)	normalized	-1.94	1.74105	0.509754
R	gip-1(gut-);noca-1(gut-);ptrn-1(-)	normalized	-1.76	2.0309	0.569403
R	gip-1(gut-);noca-1(gut-);ptrn-1(-)	normalized	-1.59	2.22	0.561179
R	gip-1(gut-);noca-1(gut-);ptrn-1(-)	normalized	-1.41	2.45686	0.741209
R	gip-1(gut-);noca-1(gut-);ptrn-1(-)	normalized	-1.23	2.79975	0.721083
R	gip-1(gut-);noca-1(gut-);ptrn-1(-)	normalized	-1.06	3.09171	0.752409
R	gip-1(gut-);noca-1(gut-);ptrn-1(-)	normalized	-0.878	3.3261	0.814442
R	gip-1(gut-);noca-1(gut-);ptrn-1(-)	normalized	-0.701	3.51709	0.761491
R	gip-1(gut-);noca-1(gut-);ptrn-1(-)	normalized	-0.524	3.81258	0.779564
R	gip-1(gut-);noca-1(gut-);ptrn-1(-)	normalized	-0.347	4.02053	0.904133
R	gip-1(gut-);noca-1(gut-);ptrn-1(-)	normalized	-0.17	4.34179	0.995666
R	gip-1(gut-);noca-1(gut-);ptrn-1(-)	normalized	0.007	4.53796	1.00508
R	gip-1(gut-);noca-1(gut-);ptrn-1(-)	normalized	0.184	4.24063	0.93308
R	gip-1(gut-);noca-1(gut-);ptrn-1(-)	normalized	0.361	3.93959	0.830278
R	gip-1(gut-);noca-1(gut-);ptrn-1(-)	normalized	0.538	3.59195	0.76302
R	gip-1(gut-);noca-1(gut-);ptrn-1(-)	normalized	0.715	3.28158	0.765375
R	gip-1(gut-);noca-1(gut-);ptrn-1(-)	normalized	0.892	3.06211	0.865544
R	gip-1(gut-);noca-1(gut-);ptrn-1(-)	normalized	1.07	2.83385	0.963783
R	gip-1(gut-);noca-1(gut-);ptrn-1(-)	normalized	1.25	2.59071	0.991925
R	gip-1(gut-);noca-1(gut-);ptrn-1(-)	normalized	1.42	2.38711	1.03284
R	gip-1(gut-);noca-1(gut-);ptrn-1(-)	normalized	1.6	2.1952	0.884429
R	gip-1(gut-);noca-1(gut-);ptrn-1(-)	normalized	1.78	1.97199	0.776215
R	gip-1(gut-);noca-1(gut-);ptrn-1(-)	normalized	1.95	1.74211	0.688218
R	gip-1(gut-);noca-1(gut-);ptrn-1(-)	normalized	2.13	1.55257	0.677515
R	gip-1(gut-);noca-1(gut-);ptrn-1(-)	normalized	2.31	1.444	0.613671
R	gip-1(gut-);noca-1(gut-);ptrn-1(-)	normalized	2.48	1.38416	0.476549
R	gip-1(gut-);noca-1(gut-);ptrn-1(-)	normalized	2.66	1.24124	0.442597
R	gip-1(gut-);noca-1(gut-);ptrn-1(-)	normalized	2.84	1.12844	0.331631
R	gip-1(gut-);noca-1(gut-);ptrn-1(-)	normalized	3.02	1.08413	0.280838
R	gip-1(gut-);noca-1(gut-);ptrn-1(-)	normalized	3.19	1.13099	0.24266
R	gip-1(gut-);noca-1(gut-);ptrn-1(-)	normalized	3.37	1.03803	0.209447
R	gip-1(gut-);noca-1(gut-);ptrn-1(-)	normalized	3.55	1.00496	0.177704
R	gip-1(gut-);noca-1(gut-);ptrn-1(-)	normalized	3.72	0.972568	0.218614
R	gip-1(gut-);noca-1(gut-);ptrn-1(-)	normalized	3.9	0.925765	0.244395
R	gip-1(gut-);noca-1(gut-);ptrn-1(-)	normalized	4.08	0.922742	0.195887
R	gip-1(gut-);noca-1(gut-);ptrn-1(-)	normalized	4.25	0.924806	0.161909
R	gip-1(gut-);noca-1(gut-);ptrn-1(-)	normalized	4.43	0.863619	0.177898
R	gip-1(gut-);noca-1(gut-);ptrn-1(-)	normalized	4.61	0.876282	0.188666
R	gip-1(gut-);noca-1(gut-);ptrn-1(-)	normalized	4.79	0.868782	0.154241
R	gip-1(gut-);noca-1(gut-);ptrn-1(-)	normalized	4.96	0.863471	0.234363
R	gip-1(gut-);noca-1(gut-);ptrn-1(-)	normalized	5.14	0.877269	0.181322
R	gip-1(gut-);noca-1(gut-);ptrn-1(-)	normalized	5.32	0.828456	0.167574
R	gip-1(gut-);noca-1(gut-);ptrn-1(-)	normalized	5.49	0.819309	0.226747
R	gip-1(gut-);noca-1(gut-);ptrn-1(-)	normalized	5.67	0.877855	0.173623
R	gip-1(gut-);noca-1(gut-);ptrn-1(-)	normalized	5.85	0.853658	0.202207
R	gip-1(gut-);noca-1(gut-);ptrn-1(-)	normalized	6.02	0.787411	0.1502
R	gip-1(gut-);noca-1(gut-);ptrn-1(-)	normalized	6.2	0.799357	0.137522
R	gip-1(gut-);noca-1(gut-);ptrn-1(-)	normalized	6.38	0.814519	0.154721
R	gip-1(gut-);noca-1(gut-);ptrn-1(-)	normalized	6.56	0.788587	0.179509
R	gip-1(gut-);noca-1(gut-);ptrn-1(-)	normalized	6.73	0.810344	0.173965
R	gip-1(gut-);noca-1(gut-);ptrn-1(-)	normalized	6.91	0.864403	0.167091
R	gip-1(gut-);noca-1(gut-);ptrn-1(-)	normalized	7.09	0.867413	0.176138
R	gip-1(gut-);noca-1(gut-);ptrn-1(-)	normalized	7.26	0.889237	0.163535
R	gip-1(gut-);noca-1(gut-);ptrn-1(-)	normalized	7.44	0.872934	0.184585
R	gip-1(gut-);noca-1(gut-);ptrn-1(-)	normalized	7.62	0.830911	0.268618
R	gip-1(gut-);noca-1(gut-);ptrn-1(-)	normalized	7.79	0.944385	0.331145
R	gip-1(gut-);noca-1(gut-);ptrn-1(-)	normalized	7.97	0.910817	0.35714
R	gip-1(gut-);noca-1(gut-);ptrn-1(-)	normalized	8.15	1.03942	0.344199
R	gip-1(gut-);noca-1(gut-);ptrn-1(-)	normalized	8.33	0.98599	0.302438
R	gip-1(gut-);noca-1(gut-);ptrn-1(-)	normalized	8.5	0.957977	0.351539
R	gip-1(gut-);noca-1(gut-);ptrn-1(-)	normalized	8.68	1.02716	0.249875
R	gip-1(gut-);noca-1(gut-);ptrn-1(-)	normalized	8.86	1.05943	0.269809
R	gip-1(gut-);noca-1(gut-);ptrn-1(-)	normalized	9.03	1.08609	0.181805
R	gip-1(gut-);noca-1(gut-);ptrn-1(-)	normalized	9.21	1.17677	0.214479
R	gip-1(gut-);noca-1(gut-);ptrn-1(-)	normalized	9.39	1.14631	0.178334
R	gip-1(gut-);noca-1(gut-);ptrn-1(-)	normalized	9.56	1.12761	0.313458
R	gip-1(gut-);noca-1(gut-);ptrn-1(-)	normalized	-9.73	1.3428	NA
R	gip-1(gut-);noca-1(gut-);ptrn-1(-)	normalized	-9.55	1.54723	NA
R	gip-1(gut-);noca-1(gut-);ptrn-1(-)	normalized	-9.37	1.19643	0.464943
R	gip-1(gut-);noca-1(gut-);ptrn-1(-)	normalized	-9.2	1.04442	0.376502
R	gip-1(gut-);noca-1(gut-);ptrn-1(-)	normalized	-9.02	1.08468	0.155293
R	gip-1(gut-);noca-1(gut-);ptrn-1(-)	normalized	-8.84	0.930363	0.34214
R	gip-1(gut-);noca-1(gut-);ptrn-1(-)	normalized	9.74	0.768666	NA
R	gip-1(gut-);noca-1(gut-);ptrn-1(-)	normalized	9.92	0.671639	NA
R	gip-1(gut-);noca-1(gut-);ptrn-1(-)	normalized	10.1	0.740502	NA
R	tpxl-1(gut-)	normalized	-9.2	0.237722	NA
R	tpxl-1(gut-)	normalized	-9.02	0.460399	NA
R	tpxl-1(gut-)	normalized	-8.84	0.640676	NA
R	tpxl-1(gut-)	normalized	-8.67	0.756825	NA
R	zyg-9(gut-)	normalized	-7.96	0.625706	NA
R	zyg-9(gut-)	normalized	-7.78	0.681758	NA
R	zyg-9(gut-)	normalized	-7.6	0.588428	NA
R	zyg-9(gut-)	normalized	-7.43	0.667418	0.00346708
R	zyg-9(gut-)	normalized	8.15	0.998501	NA
R	zyg-9(gut-)	normalized	8.33	1.01165	NA
R	zyg-9(gut-)	normalized	8.5	0.774319	NA
R	air-1(gut-)	normalized	9.74	0.991238	NA
R	air-1(gut-)	normalized	9.92	0.931221	NA
R	air-1(gut-)	normalized	10.1	0.832914	NA
R	air-1(gut-)	normalized	10.3	0.535376	NA
R	air-1(gut-)	normalized	10.4	0.684127	NA
R	air-1(gut-)	normalized	10.6	0.571152	NA
R	air-1(gut-)	normalized	10.8	0.767697	NA
R	air-1(gut-)	normalized	-9.55	0.707514	NA
R	zif-1	normalized	-9.37	0.771107	0.197174
R	zif-1	normalized	-9.2	0.706907	0.122821
R	zif-1	normalized	-9.02	0.773515	0.242746
R	zif-1	normalized	-8.84	0.771496	0.148238
R	zif-1	normalized	-8.67	0.90158	0.312508
R	zif-1	normalized	-10.3	0.708553	NA
R	zif-1	normalized	-10.1	0.949955	NA
R	zif-1	normalized	-9.91	0.84286	NA
R	zif-1	normalized	-9.55	0.771635	0.0687995
R	zif-1	normalized	9.39	0.80136	NA

## Sheet: Fig 6E
channel	type	norm	microns.adj.bin	int.mean	int.sd
R	zif-1	normalized	-6.72	1.00657	0.117168
R	zif-1	normalized	-6.54	0.983813	0.0790477
R	zif-1	normalized	-6.37	0.960532	0.0691437
R	zif-1	normalized	-6.19	0.950601	0.0735754
R	zif-1	normalized	-6.01	0.952376	0.0649016
R	zif-1	normalized	-5.84	0.950159	0.0847246
R	zif-1	normalized	-5.66	0.945048	0.0748745
R	zif-1	normalized	-5.48	0.946226	0.0781297
R	zif-1	normalized	-5.3	0.953553	0.0790245
R	zif-1	normalized	-5.13	0.963902	0.0764387
R	zif-1	normalized	-4.95	0.970288	0.0722621
R	zif-1	normalized	-4.77	0.980359	0.068117
R	zif-1	normalized	-4.6	0.98741	0.0736278
R	zif-1	normalized	-4.42	0.993063	0.0633032
R	zif-1	normalized	-4.24	0.996263	0.0701065
R	zif-1	normalized	-4.07	1.00439	0.0694641
R	zif-1	normalized	-3.89	1.00602	0.0707211
R	zif-1	normalized	-3.71	1.02689	0.0623403
R	zif-1	normalized	-3.53	1.03623	0.070975
R	zif-1	normalized	-3.36	1.04959	0.0684764
R	zif-1	normalized	-3.18	1.06095	0.0702544
R	zif-1	normalized	-3	1.06452	0.0836315
R	zif-1	normalized	-2.83	1.08498	0.0868136
R	zif-1	normalized	-2.65	1.0837	0.0999175
R	zif-1	normalized	-2.47	1.1001	0.11073
R	zif-1	normalized	-2.3	1.12686	0.130436
R	zif-1	normalized	-2.12	1.16789	0.150012
R	zif-1	normalized	-1.94	1.21271	0.176901
R	zif-1	normalized	-1.76	1.26609	0.205544
R	zif-1	normalized	-1.59	1.3277	0.228317
R	zif-1	normalized	-1.41	1.40066	0.24143
R	zif-1	normalized	-1.23	1.49384	0.261591
R	zif-1	normalized	-1.06	1.64223	0.295714
R	zif-1	normalized	-0.879	1.83329	0.359792
R	zif-1	normalized	-0.702	2.04704	0.415197
R	zif-1	normalized	-0.525	2.27246	0.435498
R	zif-1	normalized	-0.348	2.50468	0.428921
R	zif-1	normalized	-0.171	2.69639	0.416499
R	zif-1	normalized	0.006	2.81343	0.430502
R	zif-1	normalized	0.183	2.76072	0.412456
R	zif-1	normalized	0.36	2.62804	0.350743
R	zif-1	normalized	0.537	2.42744	0.336402
R	zif-1	normalized	0.714	2.19967	0.3511
R	zif-1	normalized	0.891	1.97267	0.315658
R	zif-1	normalized	1.07	1.7486	0.261555
R	zif-1	normalized	1.24	1.56843	0.211104
R	zif-1	normalized	1.42	1.42309	0.17915
R	zif-1	normalized	1.6	1.31722	0.14908
R	zif-1	normalized	1.78	1.23108	0.129563
R	zif-1	normalized	1.95	1.17119	0.111212
R	zif-1	normalized	2.13	1.11354	0.0928678
R	zif-1	normalized	2.31	1.07669	0.0882012
R	zif-1	normalized	2.48	1.04476	0.0862608
R	zif-1	normalized	2.66	1.03737	0.0803482
R	zif-1	normalized	2.84	1.02118	0.0808226
R	zif-1	normalized	3.01	0.997783	0.075984
R	zif-1	normalized	3.19	1.00084	0.0804989
R	zif-1	normalized	3.37	0.999152	0.0831681
R	zif-1	normalized	3.55	0.981525	0.0768567
R	zif-1	normalized	3.72	0.970191	0.069638
R	zif-1	normalized	3.9	0.970394	0.0749652
R	zif-1	normalized	4.08	0.970868	0.0798691
R	zif-1	normalized	4.25	0.955031	0.0854395
R	zif-1	normalized	4.43	0.948607	0.0660441
R	zif-1	normalized	4.61	0.938348	0.0569143
R	zif-1	normalized	4.78	0.934959	0.0699411
R	zif-1	normalized	4.96	0.927234	0.0741145
R	zif-1	normalized	5.14	0.921703	0.078584
R	zif-1	normalized	5.32	0.921366	0.0849585
R	zif-1	normalized	5.49	0.922011	0.0857847
R	zif-1	normalized	5.67	0.924686	0.0832337
R	zif-1	normalized	5.85	0.919537	0.0885967
R	zif-1	normalized	6.02	0.942839	0.102428
R	zif-1	normalized	6.2	0.948512	0.115203
R	zif-1	normalized	6.38	0.960406	0.118142
R	zif-1	normalized	6.55	0.993164	0.133792
R	zif-1	normalized	6.73	1.02927	0.149125
R	zif-1	normalized	6.91	1.06431	0.177751
R	zif-1	normalized	7.09	1.08807	0.181911
R	zif-1	normalized	7.26	1.06311	0.159043
R	zif-1	normalized	7.44	1.08913	0.159703
R	zif-1	normalized	-7.96	1.16971	0.268978
R	zif-1	normalized	-7.78	1.15744	0.216731
R	zif-1	normalized	-7.61	1.13028	0.178791
R	zif-1	normalized	-7.43	1.09945	0.153463
R	zif-1	normalized	-7.25	1.05648	0.135242
R	zif-1	normalized	-7.07	1.06967	0.163151
R	zif-1	normalized	-6.9	1.03086	0.147125
R	zif-1	normalized	7.62	1.07415	0.15079
R	zif-1	normalized	7.79	1.05165	0.156416
R	zif-1	normalized	7.97	1.02671	0.175672
R	zif-1	normalized	8.15	0.89404	0.00611104
R	zif-1	normalized	8.32	0.906238	0.0184394
R	zif-1	normalized	8.5	0.950261	0.078129
R	zif-1	normalized	8.68	0.953693	NA
R	zif-1	normalized	8.86	1.06387	NA
R	gip-1(gut-);air-1(gut-)	normalized	-7.96	1.06788	0.327762
R	gip-1(gut-);air-1(gut-)	normalized	-7.78	1.06258	0.215037
R	gip-1(gut-);air-1(gut-)	normalized	-7.61	1.04633	0.251783
R	gip-1(gut-);air-1(gut-)	normalized	-7.43	1.00769	0.22707
R	gip-1(gut-);air-1(gut-)	normalized	-7.25	1.08819	0.275766
R	gip-1(gut-);air-1(gut-)	normalized	-7.07	1.10348	0.32477
R	gip-1(gut-);air-1(gut-)	normalized	-6.9	1.04191	0.250849
R	gip-1(gut-);air-1(gut-)	normalized	-6.72	0.989776	0.190507
R	gip-1(gut-);air-1(gut-)	normalized	-6.54	0.960314	0.174826
R	gip-1(gut-);air-1(gut-)	normalized	-6.37	0.942907	0.158255
R	gip-1(gut-);air-1(gut-)	normalized	-6.19	0.932486	0.149702
R	gip-1(gut-);air-1(gut-)	normalized	-6.01	0.927005	0.135132
R	gip-1(gut-);air-1(gut-)	normalized	-5.84	0.922099	0.128719
R	gip-1(gut-);air-1(gut-)	normalized	-5.66	0.920183	0.121989
R	gip-1(gut-);air-1(gut-)	normalized	-5.48	0.921743	0.115102
R	gip-1(gut-);air-1(gut-)	normalized	-5.3	0.927512	0.114423
R	gip-1(gut-);air-1(gut-)	normalized	-5.13	0.949749	0.106508
R	gip-1(gut-);air-1(gut-)	normalized	-4.95	0.968685	0.117115
R	gip-1(gut-);air-1(gut-)	normalized	-4.77	0.995051	0.145433
R	gip-1(gut-);air-1(gut-)	normalized	-4.6	1.00883	0.175657
R	gip-1(gut-);air-1(gut-)	normalized	-4.42	1.01214	0.176126
R	gip-1(gut-);air-1(gut-)	normalized	-4.24	1.02716	0.172539
R	gip-1(gut-);air-1(gut-)	normalized	-4.07	1.03854	0.174543
R	gip-1(gut-);air-1(gut-)	normalized	-3.89	1.04091	0.167168
R	gip-1(gut-);air-1(gut-)	normalized	-3.71	1.04984	0.159368
R	gip-1(gut-);air-1(gut-)	normalized	-3.53	1.06112	0.159442
R	gip-1(gut-);air-1(gut-)	normalized	-3.36	1.0749	0.151619
R	gip-1(gut-);air-1(gut-)	normalized	-3.18	1.08434	0.143245
R	gip-1(gut-);air-1(gut-)	normalized	-3	1.09423	0.149217
R	gip-1(gut-);air-1(gut-)	normalized	-2.83	1.10318	0.163592
R	gip-1(gut-);air-1(gut-)	normalized	-2.65	1.14382	0.182716
R	gip-1(gut-);air-1(gut-)	normalized	-2.47	1.17569	0.206338
R	gip-1(gut-);air-1(gut-)	normalized	-2.3	1.20827	0.212644
R	gip-1(gut-);air-1(gut-)	normalized	-2.12	1.26503	0.228328
R	gip-1(gut-);air-1(gut-)	normalized	-1.94	1.34016	0.243228
R	gip-1(gut-);air-1(gut-)	normalized	-1.76	1.42865	0.268282
R	gip-1(gut-);air-1(gut-)	normalized	-1.59	1.54372	0.322914
R	gip-1(gut-);air-1(gut-)	normalized	-1.41	1.68851	0.396702
R	gip-1(gut-);air-1(gut-)	normalized	-1.23	1.85124	0.473646
R	gip-1(gut-);air-1(gut-)	normalized	-1.06	2.0086	0.536176
R	gip-1(gut-);air-1(gut-)	normalized	-0.879	2.15252	0.590836
R	gip-1(gut-);air-1(gut-)	normalized	-0.702	2.29885	0.616994
R	gip-1(gut-);air-1(gut-)	normalized	-0.525	2.46681	0.626268
R	gip-1(gut-);air-1(gut-)	normalized	-0.348	2.71033	0.650289
R	gip-1(gut-);air-1(gut-)	normalized	-0.171	2.95653	0.712328
R	gip-1(gut-);air-1(gut-)	normalized	0.006	3.07582	0.789889
R	gip-1(gut-);air-1(gut-)	normalized	0.183	2.9889	0.801094
R	gip-1(gut-);air-1(gut-)	normalized	0.36	2.82663	0.789534
R	gip-1(gut-);air-1(gut-)	normalized	0.537	2.66942	0.751351
R	gip-1(gut-);air-1(gut-)	normalized	0.714	2.49857	0.721978
R	gip-1(gut-);air-1(gut-)	normalized	0.891	2.31143	0.699421
R	gip-1(gut-);air-1(gut-)	normalized	1.07	2.14116	0.689451
R	gip-1(gut-);air-1(gut-)	normalized	1.24	1.96802	0.674817
R	gip-1(gut-);air-1(gut-)	normalized	1.42	1.7998	0.634563
R	gip-1(gut-);air-1(gut-)	normalized	1.6	1.64259	0.55892
R	gip-1(gut-);air-1(gut-)	normalized	1.78	1.49716	0.481898
R	gip-1(gut-);air-1(gut-)	normalized	1.95	1.38057	0.418147
R	gip-1(gut-);air-1(gut-)	normalized	2.13	1.28696	0.373837
R	gip-1(gut-);air-1(gut-)	normalized	2.31	1.21392	0.328982
R	gip-1(gut-);air-1(gut-)	normalized	2.48	1.13491	0.279168
R	gip-1(gut-);air-1(gut-)	normalized	2.66	1.08108	0.224364
R	gip-1(gut-);air-1(gut-)	normalized	2.84	1.03473	0.184516
R	gip-1(gut-);air-1(gut-)	normalized	3.01	0.998026	0.159886
R	gip-1(gut-);air-1(gut-)	normalized	3.19	0.972684	0.146572
R	gip-1(gut-);air-1(gut-)	normalized	3.37	0.952561	0.134889
R	gip-1(gut-);air-1(gut-)	normalized	3.55	0.94666	0.130787
R	gip-1(gut-);air-1(gut-)	normalized	3.72	0.939288	0.130823
R	gip-1(gut-);air-1(gut-)	normalized	3.9	0.935144	0.136032
R	gip-1(gut-);air-1(gut-)	normalized	4.08	0.92434	0.147397
R	gip-1(gut-);air-1(gut-)	normalized	4.25	0.914983	0.150577
R	gip-1(gut-);air-1(gut-)	normalized	4.43	0.906002	0.156073
R	gip-1(gut-);air-1(gut-)	normalized	4.61	0.902694	0.162063
R	gip-1(gut-);air-1(gut-)	normalized	4.78	0.899768	0.165007
R	gip-1(gut-);air-1(gut-)	normalized	4.96	0.889314	0.152944
R	gip-1(gut-);air-1(gut-)	normalized	5.14	0.890885	0.147279
R	gip-1(gut-);air-1(gut-)	normalized	5.32	0.889305	0.138751
R	gip-1(gut-);air-1(gut-)	normalized	5.49	0.884259	0.141942
R	gip-1(gut-);air-1(gut-)	normalized	5.67	0.883405	0.137728
R	gip-1(gut-);air-1(gut-)	normalized	5.85	0.891978	0.132382
R	gip-1(gut-);air-1(gut-)	normalized	6.02	0.904224	0.146743
R	gip-1(gut-);air-1(gut-)	normalized	6.2	0.92021	0.159298
R	gip-1(gut-);air-1(gut-)	normalized	6.38	0.946861	0.186329
R	gip-1(gut-);air-1(gut-)	normalized	6.55	0.962245	0.216474
R	gip-1(gut-);air-1(gut-)	normalized	-8.67	1.13637	0.509735
R	gip-1(gut-);air-1(gut-)	normalized	-8.49	1.11965	0.474095
R	gip-1(gut-);air-1(gut-)	normalized	-8.31	1.23055	0.0944818
R	gip-1(gut-);air-1(gut-)	normalized	6.73	0.962877	0.204163
R	gip-1(gut-);air-1(gut-)	normalized	6.91	0.955325	0.14439
R	gip-1(gut-);air-1(gut-)	normalized	7.09	0.975804	0.152289
R	gip-1(gut-);air-1(gut-)	normalized	7.26	1.01125	0.161138
R	gip-1(gut-);air-1(gut-)	normalized	7.44	1.01653	0.163883
R	gip-1(gut-);air-1(gut-)	normalized	7.62	1.05422	0.190828
R	gip-1(gut-);air-1(gut-)	normalized	7.79	1.12919	0.213028
R	gip-1(gut-);air-1(gut-)	normalized	7.97	1.1918	0.265142
R	gip-1(gut-);air-1(gut-)	normalized	8.15	1.16103	0.227103
R	gip-1(gut-);air-1(gut-)	normalized	8.32	1.16159	0.226434
R	gip-1(gut-);air-1(gut-)	normalized	8.5	1.18039	0.229621
R	gip-1(gut-);air-1(gut-)	normalized	-8.84	0.62655	NA
R	gip-1(gut-);air-1(gut-)	normalized	-8.14	0.782812	0.319126
R	gip-1(gut-);air-1(gut-)	normalized	8.68	1.08113	0.185131
R	gip-1(gut-);air-1(gut-)	normalized	8.86	1.14843	0.231125
R	gip-1(gut-);air-1(gut-)	normalized	9.03	1.25924	0.336947
R	gip-1(gut-);air-1(gut-)	normalized	9.21	0.900895	NA
R	gip-1(gut-);air-1(gut-)	normalized	9.39	0.924472	NA
R	gip-1(gut-);air-1(gut-)	normalized	9.56	0.938549	NA
R	gip-1(gut-);air-1(gut-)	normalized	9.74	0.973546	NA
R	zif-1	normalized	-8.67	1.14446	0.12074
R	zif-1	normalized	-8.49	1.17389	0.122593
R	zif-1	normalized	-8.31	1.29331	0.169452
R	zif-1	normalized	-8.84	1.18664	0.0702329
R	zif-1	normalized	-8.14	1.23837	0.184739

## Sheet: Fig 6F
type	basename	apical.G	apical.R	cytosol.G	cytosol.R	external_anterior.G	gut.G	ratio.G	ratio.R	autofluorescence.G	gutGFP.G
air-1(gut-)	20170710.gk117.wow14.wowEx10.020	611.099	264.446	640.37	66.3138	336.224	506.746	0.954291	3.98779	49.3141	121.207
air-1(gut-)	20170710.gk117.wow14.wowEx10.027	387.464	215.463	518.581	39.2985	209.675	413.321	0.747161	5.48273	49.3141	154.332
air-1(gut-)	20170710.gk117.wow14.wowEx10.034	429.311	402.499	625.884	61.3323	220.831	460.876	0.685928	6.5626	49.3141	190.731
air-1(gut-)	20170710.gk117.wow14.wowEx10.037	654.428	135.132	692.714	25.3646	231.193	607.355	0.944731	5.32757	49.3141	326.847
air-1(gut-)	20170710.gk117.wow14.wowEx10.039	472.597	366.672	381.301	65.5755	145.533	339.655	1.23943	5.59159	49.3141	144.808
air-1(gut-)	20170713.gk117.wow14.wowEx10.005	406.976	276.07	489.894	65.729	214.159	406.838	0.830742	4.20012	49.3141	143.365
air-1(gut-)	20170713.gk117.wow14.wowEx10.013	558.483	58.925	606.475	8.72125	294.187	456.638	0.920868	6.75648	49.3141	113.137
gip-1(gut-);air-1(gut-)	20170811.wow5.gk117.wow14.wowEx10.008	548.235	218.134	765.007	25.7921	554.268	568.622	0.71664	8.45738	49.3141	-34.9604
gip-1(gut-);air-1(gut-)	20170811.wow5.gk117.wow14.wowEx10.015	630.421	92.1963	623.292	13.949	360.439	566.412	1.01144	6.60952	49.3141	156.659
gip-1(gut-);air-1(gut-)	20170811.wow5.gk117.wow14.wowEx10.0163	662.07	187.344	693.347	25.7017	253.376	641.051	0.95489	7.28918	49.3141	338.361
gip-1(gut-);air-1(gut-)	20170811.wow5.gk117.wow14.wowEx10.0185	739.909	116.642	881.794	23.0038	339.589	735.66	0.839095	5.07057	49.3141	346.756
gip-1(gut-);air-1(gut-)	20171009.zzgip-1.zair-1.ex10.004	664.824	103.817	651.578	17.6162	177.753	600.111	1.02033	5.89327	49.3141	373.044
gip-1(gut-);air-1(gut-)	20171009.zzgip-1.zair-1.ex10.005	370.696	26.3233	453.691	6.5849	166.107	339.391	0.817069	3.99753	49.3141	123.97
gip-1(gut-);air-1(gut-)	20171010.zzgip-1.zair-1.ex10.001	525.988	119.257	544.305	22.0367	167.522	545.106	0.966347	5.41172	49.3141	328.27
gip-1(gut-);air-1(gut-)	20171010.zzgip-1.zair-1.ex10.004	711.151	38.5197	746.707	7.97527	449.092	753.2	0.952383	4.8299	49.3141	254.794
gip-1(gut-);air-1(gut-)	20171010.zzgip-1.zair-1.ex10.005	747.999	45.7912	826.314	13.9817	388.465	764.213	0.905223	3.27509	49.3141	326.434
gip-1(gut-);air-1(gut-)	20171010.zzgip-1.zair-1.ex10.006	591.025	112.282	688.747	20.4619	240.889	564.473	0.858117	5.48737	49.3141	274.269
mzt-1(gut-)	20180125.zzmzt-1.ex10.001	125.966	109.499	167.263	20.3356	49.652	134.999	0.753102	5.38458	49.3141	36.0334
mzt-1(gut-)	20180125.zzmzt-1.ex10.002	121.145	122.184	151.754	18.9643	44.4938	112.146	0.798299	6.44287	49.3141	18.338
mzt-1(gut-)	20180131.zzmzt-1.ex10.001	143.148	64.154	177.636	11.2541	47.8322	146.783	0.805854	5.70051	49.3141	49.637
mzt-1(gut-)	20180131.zzmzt-1.ex10.002	110.418	141.871	131.295	19.069	48.5741	113.734	0.840992	7.43987	49.3141	15.8456
mzt-1(gut-)	20180131.zzmzt-1.ex10.003	135.414	54.9293	159.386	12.3752	65.362	139.465	0.8496	4.43866	49.3141	24.7889
mzt-1(gut-)	20180131.zzmzt-1.ex10.004	90.0053	180.783	116.294	37.565	36.9559	94.7323	0.773943	4.81252	49.3141	8.46231
mzt-1(gut-)	20180131.zzmzt-1.ex10.005	130.608	77.5941	169.103	13.0734	64.4993	130.233	0.772359	5.93526	49.3141	16.4192
mzt-1(gut-)	20180131.zzmzt-1.ex10.014	107.722	77.4828	134.37	18.8516	53.1162	110.617	0.801678	4.11014	49.3141	8.18681
mzt-1(gut-)	20180131.zzmzt-1.ex10.017	103.819	85.1833	129.642	15.2602	67.8702	102.388	0.80082	5.58205	49.3141	-14.7961
mzt-1(gut-)	20180131.zzmzt-1.ex10.018	128.274	31.2589	157.764	7.10987	60.395	129.431	0.813071	4.39656	49.3141	19.7222
gip-1(gut-)	20180207.zzgip-1.ex10.001	89.2725	66.5902	119.831	15.0583	38.209	87.5832	0.744984	4.42215	49.3141	0.0601068
gip-1(gut-)	20180207.zzgip-1.ex10.002	103.147	85.6421	155.907	18.4193	27.0477	114.101	0.661592	4.64959	49.3141	37.7396
gip-1(gut-)	20180207.zzgip-1.ex10.005	90.2297	287.901	111.851	50.3804	39.1517	93.4917	0.806698	5.71454	49.3141	5.02591
gip-1(gut-)	20180207.zzgip-1.ex10.006	88.2122	179.522	116.841	19.9796	30.4178	93.3115	0.754978	8.98523	49.3141	13.5796
gip-1(gut-)	20180207.zzgip-1.ex10.008	94.0328	52.1576	117.196	11.7247	34.8277	87.0251	0.802352	4.44852	49.3141	2.88331
zyg-9(gut-)	20180207.zzzyg-9.ex10.003	262.18	58.335	314.699	15.3496	120.865	258.81	0.833114	3.80043	49.3141	88.6311
zyg-9(gut-)	20180207.zzzyg-9.ex10.004	280.407	144.499	301.473	45.7213	144.096	283.983	0.930124	3.16044	49.3141	90.5731
zyg-9(gut-)	20180207.zzzyg-9.ex10.005	256.648	42.5175	346.21	11.9202	100.004	255.563	0.741307	3.56686	49.3141	106.245
zyg-9(gut-)	20180207.zzzyg-9.ex10.007	276.958	120.191	325.005	47.0494	215.046	348.519	0.852165	2.55457	49.3141	84.1587
zyg-9(gut-)	20180207.zzzyg-9.ex10.008	321.508	51.5708	334.795	15.4058	128.63	258.742	0.960311	3.34749	49.3141	80.7983
zyg-9(gut-)	20180207.zzzyg-9.ex10.010	307.893	40.8247	381.306	13.5428	139.732	309.908	0.807471	3.01449	49.3141	120.862
zyg-9(gut-)	20180207.zzzyg-9.ex10.011	289.527	126.243	340.905	32.1379	138.675	288.011	0.849292	3.92817	49.3141	100.022
zyg-9(gut-)	20180207.zzzyg-9.ex10.012	362.72	48.708	420.629	10.6874	167.248	381.511	0.862326	4.55752	49.3141	164.949
zif-1	20180209.zif-1.Ex10.013	15.2498	31.1423	22.4443	8.72533	11.1794	17.3731	0.679451	3.56919	49.3141	-43.1204
zif-1	20180209.zif-1.Ex10.016	45.7996	83.0061	74.9088	15.5068	10.9559	68.5785	0.611404	5.35289	49.3141	8.30851
zif-1	20180209.zif-1.Ex10.017	18.2802	176.353	31.2451	37.1414	14.8574	22.7707	0.585059	4.74816	49.3141	-41.4008
zif-1	20180209.zif-1.Ex10.019	15.4848	88.9304	20.1201	17.1037	12.7185	16.1001	0.769617	5.19949	49.3141	-45.9325
zif-1	20180209.zif-1.Ex10.024	14.7818	33.4074	18.7279	6.05818	3.89395	15.1923	0.789292	5.51443	49.3141	-38.0158
zif-1	20180209.zif-1.Ex10.026	18.1033	34.2067	44.4996	11.1959	9.90208	26.0761	0.406819	3.05528	49.3141	-33.1401
zif-1	20180209.zif-1.Ex10.027	13.7573	30.5501	25.2404	7.13647	6.05836	15.4017	0.54505	4.28084	49.3141	-39.9708
zif-1	20180209.zif-1.Ex10.028	41.0105	106.168	57.5895	23.3407	7.02333	44.8049	0.712118	4.54862	49.3141	-11.5325
zif-1	20180209.zif-1.Ex10.029	25.1957	83.7589	42.2431	23.4665	7.85789	33.9268	0.596446	3.5693	49.3141	-23.2452
zif-1	20180209.zif-1.Ex10.031	17.6344	44.3456	22.7713	11.5459	7.24005	18.2428	0.774414	3.8408	49.3141	-38.3113
gip-1(gut-)	20180213.zzgip-1.ex10.018	110.151	144.969	118.404	22.1293	33.7152	98.1446	0.930293	6.55099	49.3141	15.1153
gip-1(gut-)	20180214.zzgip-1.ex10.003	93.1979	32.0356	120.051	7.63525	32.1855	92.6638	0.776316	4.19575	49.3141	11.1642
gip-1(gut-)	20180214.zzgip-1.ex10.006	89.9085	265.334	89.5872	52.7295	28.3433	97.7704	1.00359	5.03199	49.3141	20.113
gip-1(gut-)	20180214.zzgip-1.ex10.009	113.139	48.4458	131.242	7.70352	41.4458	114.066	0.862065	6.28879	49.3141	23.3066
gip-1(gut-)	20180214.zzgip-1.ex10.010	102.907	57.6421	132.362	14.2212	42.8307	110.157	0.777467	4.05326	49.3141	18.0123
gip-1(gut-)	20180214.zzgip-1.ex10.013	85.8625	149.57	108.345	31.5037	22.4292	84.9825	0.792495	4.74769	49.3141	13.2392
gip-1(gut-)	20180214.zzgip-1.ex10.016	75.302	46.3098	112.313	10.7439	40.5066	77.9761	0.670468	4.31035	49.3141	-11.8446
air-1(gut-)	20180221.zzair-1.ex10.011	374.939	103.979	436.818	20.1939	197.156	389.421	0.858341	5.14901	49.3141	142.952
air-1(gut-)	20180221.zzair-1.ex10.017	353.488	104.145	454.803	16.8758	257.178	347.812	0.777232	6.17128	49.3141	41.3198
gip-1(gut-);zyg-9(gut-)	20180226.zzgip-1.zyg-9.ex10.004	401.898	57.3487	501.358	11.3544	147.514	406.823	0.801619	5.05079	49.3141	209.995
gip-1(gut-);zyg-9(gut-)	20180226.zzgip-1.zyg-9.ex10.006	458.116	125.77	530.664	27.2064	151.332	433.788	0.863288	4.62282	49.3141	233.141
gip-1(gut-);zyg-9(gut-)	20180226.zzgip-1.zyg-9.ex10.007	318.77	87.1033	416.598	16.3797	208.119	330.866	0.765174	5.31776	49.3141	73.4326
gip-1(gut-);zyg-9(gut-)	20180226.zzgip-1.zyg-9.ex10.011	365.541	69.1583	439.122	15.8995	215.619	396.017	0.832437	4.34973	49.3141	131.085
gip-1(gut-);zyg-9(gut-)	20180226.zzgip-1.zyg-9.ex10.012	342.333	182.779	450.416	31.5967	138.789	355.589	0.760036	5.78474	49.3141	167.486
gip-1(gut-);zyg-9(gut-)	20180226.zzgip-1.zyg-9.ex10.013	420.373	90.1655	492.496	16.9844	189.389	404.109	0.853555	5.30873	49.3141	165.405
gip-1(gut-);zyg-9(gut-)	20180226.zzgip-1.zyg-9.ex10.014	334.253	102.826	408.82	30.9157	163.392	329.044	0.817604	3.326	49.3141	116.338
gip-1(gut-);zyg-9(gut-)	20180226.zzgip-1.zyg-9.ex10.016	432.903	144.952	445.3	31.7556	186.679	459.794	0.972162	4.5646	49.3141	223.8
gip-1(gut-);zyg-9(gut-)	20180226.zzgip-1.zyg-9.ex10.017	387.642	50.5214	483.054	12.8285	227.011	383.613	0.802482	3.93823	49.3141	107.288
gip-1(gut-);zyg-9(gut-)	20180226.zzgip-1.zyg-9.ex10.018	415.866	44.8938	481.939	9.73958	222.941	434.329	0.862902	4.60942	49.3141	162.073
gip-1(gut-);zyg-9(gut-)	20180226.zzgip-1.zyg-9.ex10.019	442.54	32.7832	470.281	8.31172	177.111	431.379	0.941012	3.94422	49.3141	204.954
gip-1(gut-);zyg-9(gut-)	20180226.zzgip-1.zyg-9.ex10.020	481.838	72.1745	556.845	20.7352	217.53	484.323	0.8653	3.48078	49.3141	217.479
gip-1(gut-);zyg-9(gut-)	20180226.zzgip-1.zyg-9.ex10.021	514.028	172.308	519.34	31.3713	218.202	408.479	0.989771	5.49254	49.3141	140.962
tpxl-1(gut-)	20180312.zztpxl-1.Ex10.002	326.76	83.2205	397.854	15.3869	159.964	335.009	0.821307	5.40854	49.3141	125.731
tpxl-1(gut-)	20180312.zztpxl-1.Ex10.005	353.855	41.7547	432.416	11.2092	228.491	388.597	0.818321	3.72504	49.3141	110.792
tpxl-1(gut-)	20180313.zztpxl-1.Ex10.002	524.381	50.9762	577.811	15.352	236.831	507.285	0.90753	3.32049	49.3141	221.14
tpxl-1(gut-)	20180313.zztpxl-1.Ex10.003	517.962	96.7156	674.799	15.6431	278.531	574.323	0.76758	6.18265	49.3141	246.478
tpxl-1(gut-)	20180313.zztpxl-1.Ex10.004	553.413	24.0701	695.633	8.71779	263.046	556.394	0.795553	2.76103	49.3141	244.033
tpxl-1(gut-)	20180313.zztpxl-1.Ex10.005	564.204	66.7457	683.413	17.5828	322.874	577.646	0.825568	3.79607	49.3141	205.458
tpxl-1(gut-)	20180313.zztpxl-1.Ex10.006	512.742	74.532	578.188	21.2496	171.834	415.26	0.886808	3.50746	49.3141	194.112
gip-1(gut-);noca-1(gut-);ptrn-1(-)	20180319.zzgip-1.noca-1z.ptrn-1.ex10.001	119.793	155.846	140.879	31.9773	44.2594	124.082	0.850326	4.87365	49.3141	30.5089
gip-1(gut-);noca-1(gut-);ptrn-1(-)	20180319.zzgip-1.noca-1z.ptrn-1.ex10.004	158.874	82.9584	202.613	17.2811	59.6982	172.791	0.784124	4.80053	49.3141	63.7787
gip-1(gut-);noca-1(gut-);ptrn-1(-)	20180319.zzgip-1.noca-1z.ptrn-1.ex10.006	169.681	52.6197	201.925	11.4866	62.0011	165.631	0.840316	4.58098	49.3141	54.3157
gip-1(gut-);noca-1(gut-);ptrn-1(-)	20180319.zzgip-1.noca-1z.ptrn-1.ex10.007	132.57	48.3936	155.398	11.9505	50.1777	135.664	0.853104	4.04949	49.3141	36.1724
gip-1(gut-);noca-1(gut-);ptrn-1(-)	20180319.zzgip-1.noca-1z.ptrn-1.ex10.008	151.71	45.6146	163.579	12.3366	50.7822	150.543	0.927447	3.69749	49.3141	50.4468
gip-1(gut-);noca-1(gut-);ptrn-1(-)	20180319.zzgip-1.noca-1z.ptrn-1.ex10.010	159.898	42.9452	213.861	10.0208	80.0553	166.921	0.747672	4.28558	49.3141	37.5518
gip-1(gut-);noca-1(gut-);ptrn-1(-)	20180319.zzgip-1.noca-1z.ptrn-1.ex10.013	162.919	31.8836	200.702	9.65046	49.223	164.02	0.811746	3.30384	49.3141	65.4828
gip-1(gut-);noca-1(gut-);ptrn-1(-)	20180319.zzgip-1.noca-1z.ptrn-1.ex10.014	164.891	170.681	153.406	43.2712	53.0428	145.89	1.07487	3.94445	49.3141	43.5331
gip-1(gut-);noca-1(gut-);ptrn-1(-)	20180319.zzgip-1.noca-1z.ptrn-1.ex10.015	170.533	116.085	177.466	28.223	52.7556	150.22	0.960935	4.11316	49.3141	48.1507
gip-1(gut-);noca-1(gut-);ptrn-1(-)	20180319.zzgip-1.noca-1z.ptrn-1.ex10.016	140.009	37.0952	171.767	8.0007	68.8595	143.696	0.815112	4.63649	49.3141	25.5226
gip-1(gut-);noca-1(gut-);ptrn-1(-)	20180320.zzgip-1.noca-1z.ptrn-1.ex10.003	133.322	39.3512	174.903	8.31114	46.7143	128.507	0.762263	4.73476	49.3141	32.4783
gip-1(gut-);noca-1(gut-);ptrn-1(-)	20180320.zzgip-1.noca-1z.ptrn-1.ex10.004	164.546	92.5907	191.62	32.1402	67.4389	156.985	0.858711	2.88084	49.3141	40.2318
gip-1(gut-);noca-1(gut-);ptrn-1(-)	20180320.zzgip-1.noca-1z.ptrn-1.ex10.005	145.435	33.3923	173.743	9.30732	56.9653	152.341	0.837068	3.58775	49.3141	46.0618
gip-1(gut-);noca-1(gut-);ptrn-1(-)	20180320.zzgip-1.noca-1z.ptrn-1.ex10.006	134.552	78.6311	155.476	15.9274	72.4236	143.225	0.865423	4.93683	49.3141	21.4877
gip-1(gut-);noca-1(gut-);ptrn-1(-)	20180320.zzgip-1.noca-1z.ptrn-1.ex10.007	165.326	88.4441	184.646	19.9611	55.6014	140.389	0.89537	4.43081	49.3141	35.4731
tpxl-1(gut-)	20180320.zztpxl-1.Ex10.001	484.066	69.2453	509.205	13.9861	257.957	439.423	0.950632	4.95101	49.3141	132.153
tpxl-1(gut-)	20180320.zztpxl-1.Ex10.003	417.012	62.6368	453.973	17.6137	200.835	398.141	0.918583	3.55615	49.3141	147.992
tpxl-1(gut-)	20180320.zztpxl-1.Ex10.004	492.889	143.178	612.795	42.127	288.287	499.853	0.804328	3.39873	49.3141	162.252
tpxl-1(gut-)	20180320.zztpxl-1.Ex10.005	482.799	116.758	564.697	27.9623	292.444	495.716	0.854969	4.17554	49.3141	153.958
tpxl-1(gut-)	20180320.zztpxl-1.Ex10.006	538.058	148.523	615.816	36.1573	263.825	539.376	0.873731	4.10767	49.3141	226.237
tpxl-1(gut-)	20180320.zztpxl-1.Ex10.007	358.282	50.5269	414.563	11.3168	168.33	349.728	0.864239	4.46477	49.3141	132.084
zyg-9(gut-)	20180403.zzzyg-9.ex10.002	361.252	91.0643	527.136	20.1546	149.489	401	0.68531	4.51829	49.3141	202.196
zyg-9(gut-)	20180403.zzzyg-9.ex10.003	349.744	142.045	385.367	28.7073	138.097	330.197	0.907562	4.94806	49.3141	142.786
zyg-9(gut-)	20180403.zzzyg-9.ex10.004	317.134	80.4189	391.202	18.4836	143.482	256.498	0.810664	4.35083	49.3141	63.7015
zyg-9(gut-)	20180403.zzzyg-9.ex10.005	308.512	271.143	406.166	68.6713	172.61	320.855	0.759571	3.94842	49.3141	98.9307
zyg-9(gut-)	20180403.zzzyg-9.ex10.006	304.73	126.924	392.495	31.2238	132.476	313.815	0.776393	4.06497	49.3141	132.024
air-1(gut-)	20180410.zzair-1.ex10.002	653.844	139.282	616.195	31.601	280.15	484.086	1.0611	4.40751	49.3141	154.621
air-1(gut-)	20180410.zzair-1.ex10.003	672.767	86.862	571.728	17.3132	256.689	434.913	1.17673	5.01711	49.3141	128.909
air-1(gut-)	20180410.zzair-1.ex10.004	561.862	114.574	665.838	26.6624	330.762	513.096	0.843843	4.29719	49.3141	133.02
air-1(gut-)	20180410.zzair-1.ex10.005	554.63	57.9938	677.319	11.6869	256.493	570.257	0.818861	4.96229	49.3141	264.45
air-1(gut-)	20180410.zzair-1.ex10.006	510.227	75.5114	488.82	15.5892	246.533	488.069	1.04379	4.84382	49.3141	192.222
air-1(gut-)	20180410.zzair-1.ex10.007	614.488	79.3968	645.673	14.268	227.108	462.785	0.951702	5.56469	49.3141	186.363
zif-1	20180418.zif-1.ex10.002	60.6311	58.5305	102.959	12.7216	11.608	79.503	0.588887	4.60088	49.3141	18.5809
zif-1	20180418.zif-1.ex10.003	74.8837	51.656	119.837	11.7104	10.5446	75.5613	0.624879	4.41111	49.3141	15.7026
zif-1	20180418.zif-1.ex10.004	21.4275	36.5678	42.1716	9.48784	10.7125	26.7243	0.508101	3.85418	49.3141	-33.3023
zif-1	20180418.zif-1.ex10.005	24.7129	105.712	31.0155	16.6486	8.52888	21.8188	0.796792	6.3496	49.3141	-36.0242
zif-1	20180418.zif-1.ex10.006	16.3255	34.0438	32.7499	6.82076	10.588	20.3689	0.498491	4.99121	49.3141	-39.5332
zif-1	20180418.zif-1.ex10.008	39.7262	55.1495	85.6988	14.1038	-0.972548	48.7456	0.463556	3.91027	49.3141	0.404007
zif-1	20180418.zif-1.ex10.009	10.6863	77.9878	30.133	21.8932	2.90223	17.1573	0.354639	3.56218	49.3141	-35.059
zif-1	20180418.zif-1.ex10.010	57.007	171.44	98.6593	42.8234	6.96334	74.8582	0.577817	4.00342	49.3141	18.5808
zif-1	20180418.zif-1.ex10.011	65.3644	154.098	136.208	30.3169	9.23261	82.5121	0.479886	5.08291	49.3141	23.9654
zif-1	20180423.zif-1.ex10.001	65.1122	205.144	92.1681	45.186	12.5269	77.762	0.706451	4.53998	49.3141	15.921
zif-1	20180423.zif-1.ex10.002	61.6351	127.294	105.006	25.6376	16.0544	75.7658	0.586967	4.96511	49.3141	10.3973
zif-1	20180423.zif-1.ex10.003	59.2057	43.8308	87.4245	8.95332	15.9247	63.9542	0.677221	4.89548	49.3141	-1.28459
zif-1	20180423.zif-1.ex10.004	49.0207	157.451	85.9998	31.9767	22.2571	67.3505	0.570009	4.92393	49.3141	-4.22069
zif-1	20180423.zif-1.ex10.005	65.5339	168.816	114.326	29.1844	9.32539	78.8148	0.57322	5.78447	49.3141	20.1753
zif-1	20180423.zif-1.ex10.006	53.6636	164.275	92.6618	23.2717	9.10612	69.4898	0.579134	7.059	49.3141	11.0696
zif-1	20180423.zif-1.ex10.007	69.4508	209.384	154.944	39.3752	8.47807	88.3469	0.448232	5.31766	49.3141	30.5547
zif-1	20180423.zif-1.ex10.008	65.826	100.405	96.7886	18.2669	18.0444	68.6417	0.680101	5.49654	49.3141	1.28321
zif-1	20180423.zif-1.ex10.009	57.7015	107.407	90.5524	23.9964	10.8956	64.9524	0.637218	4.47597	49.3141	4.74271

## Sheet: Fig 6G
type	basename	apical.R	cytosol.R	ratio.R
zif-1	20171219.zuIs278.control.012	476.001	159.89	2.97705
zif-1	20171219.zuIs278.control.013	467.338	152.767	3.05915
zif-1	20171219.zuIs278.control.022	463.442	163.908	2.82746
gip-1(gut-);air-1(gut-)	20171219.zuIs278.dkd.ex34.003	379.992	158.153	2.40268
gip-1(gut-);air-1(gut-)	20171219.zuIs278.dkd.ex34.006	444.339	168.149	2.64254
gip-1(gut-);air-1(gut-)	20171219.zuIs278.dkd.ex34.007	413.822	167.15	2.47575
gip-1(gut-);air-1(gut-)	20171219.zuIs278.dkd.ex34.009	601.17	165.306	3.63671
gip-1(gut-);air-1(gut-)	20171219.zuIs278.dkd.ex34.010	458.71	117.119	3.91663
gip-1(gut-);air-1(gut-)	20171219.zuIs278.dkd.ex34.014	676.705	183.212	3.69356
gip-1(gut-);air-1(gut-)	20171219.zuIs278.dkd.ex34.015	599.402	167.791	3.57231
gip-1(gut-);air-1(gut-)	20171219.zuIs278.dkd.ex34.016	603.317	175.64	3.43497
gip-1(gut-);air-1(gut-)	20171219.zuIs278.dkd.ex34.017	445.643	183.061	2.43439
gip-1(gut-);air-1(gut-)	20171219.zuIs278.dkd.ex34.018	430.201	150.007	2.86787
gip-1(gut-);air-1(gut-)	20171219.zuIs278.dkd.ex34.019	607.717	160.568	3.78479
gip-1(gut-);air-1(gut-)	20171219.zuIs278.dkd.ex34.020	566.302	174.734	3.24093
zif-1	20171220.zuIs278.control.024	477.533	170.4	2.80243
zif-1	20171220.zuIs278.control.025	488.913	193.928	2.5211
zif-1	20171220.zuIs278.control.030	539.723	187.002	2.88619
zif-1	20171220.zuIs278.control.031	436.264	184.85	2.36009
zif-1	20171220.zuIs278.control.032	586.652	208.935	2.80782
zif-1	20171220.zuIs278.control.036	381.211	170.943	2.23005
gip-1(gut-);air-1(gut-)	20171220.zuIs278.dkd.ex34.027	609.292	167.674	3.63379
gip-1(gut-);air-1(gut-)	20171220.zuIs278.dkd.ex34.033	505.953	161.685	3.12926
gip-1(gut-);air-1(gut-)	20171220.zuIs278.dkd.ex34.034	577.562	189.962	3.04041
gip-1(gut-);air-1(gut-)	20171220.zuIs278.dkd.ex34.035	540.445	197.546	2.73579
gip-1(gut-);air-1(gut-)	20171220.zuIs278.dkd.ex34.037	508.476	173.182	2.93607
zif-1	20180208.JLF210.control.001	315.138	150.524	2.09361
zif-1	20180208.JLF210.control.002	295.047	138.738	2.12665
zif-1	20180209.JLF210.controls.002	363.338	130.689	2.78016
zif-1	20180209.JLF210.controls.003	371.077	136.927	2.71003
zif-1	20180209.JLF210.controls.006	333.305	140.57	2.3711
zif-1	20180209.JLF210.controls.007	305.925	125.371	2.44015
zif-1	20180209.JLF210.controls.008	319.437	123.84	2.57943
gip-1(gut-);air-1(gut-)	20180209.JLF210.dkd.004	253.14	112.788	2.24438
gip-1(gut-);air-1(gut-)	20180209.JLF210.dkd.005	287.419	125.011	2.29916

## Sheet: Fig 6I
channel	type	timeframe	norm	microns.adj.bin	int.mean	int.sd
single	control	3	normalized	-9.55	1.19673	NA
single	control	3	normalized	-9.37	1.15005	NA
single	control	3	normalized	-9.19	1.59047	0.693401
single	control	3	normalized	-9.02	1.49165	0.437064
single	control	3	normalized	-8.84	1.21159	0.297612
single	control	3	normalized	-8.66	1.02037	0.220583
single	control	3	normalized	-8.49	0.930146	0.17585
single	control	3	normalized	-8.31	0.944621	0.229186
single	control	3	normalized	-8.13	0.884293	0.196791
single	control	3	normalized	-7.96	0.838611	0.158731
single	control	3	normalized	-7.78	0.843911	0.134495
single	control	3	normalized	-7.6	0.849513	0.12255
single	control	3	normalized	-7.42	0.973314	0.370558
single	control	3	normalized	-7.25	1.00468	0.281841
single	control	3	normalized	-7.07	0.988188	0.231131
single	control	3	normalized	-6.89	0.953007	0.19362
single	control	3	normalized	-6.72	0.953998	0.190254
single	control	3	normalized	-6.54	0.967716	0.168394
single	control	3	normalized	-6.36	0.942125	0.177973
single	control	3	normalized	-6.19	0.942376	0.207731
single	control	3	normalized	-6.01	0.951497	0.254184
single	control	3	normalized	-5.83	0.954219	0.26512
single	control	3	normalized	-5.65	1.02162	0.299629
single	control	3	normalized	-5.48	1.02743	0.310801
single	control	3	normalized	-5.3	1.01338	0.271395
single	control	3	normalized	-5.12	0.991413	0.254855
single	control	3	normalized	-4.95	0.966288	0.23316
single	control	3	normalized	-4.77	0.958173	0.211214
single	control	3	normalized	-4.59	0.945086	0.191953
single	control	3	normalized	-4.42	0.934555	0.165382
single	control	3	normalized	-4.24	0.939059	0.158719
single	control	3	normalized	-4.06	0.940049	0.170611
single	control	3	normalized	-3.88	0.958676	0.192104
single	control	3	normalized	-3.71	0.970842	0.202731
single	control	3	normalized	-3.53	0.964988	0.199607
single	control	3	normalized	-3.35	0.956219	0.198865
single	control	3	normalized	-3.18	0.959183	0.183465
single	control	3	normalized	-3	0.959862	0.176951
single	control	3	normalized	-2.82	0.941191	0.17049
single	control	3	normalized	-2.65	0.954915	0.160829
single	control	3	normalized	-2.47	1.00427	0.177171
single	control	3	normalized	-2.29	1.02883	0.205188
single	control	3	normalized	-2.11	1.0884	0.24143
single	control	3	normalized	-1.94	1.16593	0.286183
single	control	3	normalized	-1.76	1.27465	0.38065
single	control	3	normalized	-1.58	1.41704	0.47804
single	control	3	normalized	-1.41	1.57927	0.567159
single	control	3	normalized	-1.23	1.77844	0.670383
single	control	3	normalized	-1.05	1.97403	0.769439
single	control	3	normalized	-0.875	2.24718	0.873066
single	control	3	normalized	-0.698	2.54078	1.01364
single	control	3	normalized	-0.521	2.83073	1.13293
single	control	3	normalized	-0.344	3.12842	1.16753
single	control	3	normalized	-0.167	3.39989	1.24043
single	control	3	normalized	0.01	3.52505	1.24694
single	control	3	normalized	0.187	3.37554	1.14285
single	control	3	normalized	0.364	3.08592	0.959823
single	control	3	normalized	0.541	2.7414	0.775605
single	control	3	normalized	0.718	2.46913	0.655876
single	control	3	normalized	0.895	2.24004	0.648014
single	control	3	normalized	1.07	2.05029	0.682715
single	control	3	normalized	1.25	1.89608	0.707042
single	control	3	normalized	1.43	1.78088	0.699543
single	control	3	normalized	1.6	1.69149	0.642469
single	control	3	normalized	1.78	1.5919	0.579059
single	control	3	normalized	1.96	1.54305	0.535113
single	control	3	normalized	2.13	1.48217	0.479938
single	control	3	normalized	2.31	1.40451	0.426401
single	control	3	normalized	2.49	1.33878	0.392666
single	control	3	normalized	2.66	1.27454	0.340731
single	control	3	normalized	2.84	1.19609	0.279435
single	control	3	normalized	3.02	1.15444	0.258739
single	control	3	normalized	3.2	1.12576	0.229481
single	control	3	normalized	3.37	1.08345	0.186909
single	control	3	normalized	3.55	1.03966	0.171795
single	control	3	normalized	3.73	1.02944	0.151053
single	control	3	normalized	3.9	1.00078	0.138104
single	control	3	normalized	4.08	0.988971	0.139216
single	control	3	normalized	4.26	0.973587	0.140794
single	control	3	normalized	4.43	0.954414	0.137375
single	control	3	normalized	4.61	0.963242	0.138011
single	control	3	normalized	4.79	0.937786	0.135158
single	control	3	normalized	4.97	0.928765	0.132788
single	control	3	normalized	5.14	0.946453	0.153416
single	control	3	normalized	5.32	0.950871	0.179885
single	control	3	normalized	5.5	0.952296	0.183913
single	control	3	normalized	5.67	0.965612	0.188849
single	control	3	normalized	5.85	0.976125	0.20317
single	control	3	normalized	6.03	1.00741	0.245479
single	control	3	normalized	6.2	1.0308	0.278586
single	control	3	normalized	6.38	0.992078	0.273572
single	control	3	normalized	6.56	1.01789	0.302368
single	control	3	normalized	6.74	1.03226	0.342664
single	control	3	normalized	6.91	1.02797	0.395127
single	control	3	normalized	7.09	1.0399	0.444782
single	control	3	normalized	7.27	1.03534	0.440686
single	control	3	normalized	7.44	1.06556	0.428743
single	control	3	normalized	7.62	1.09699	0.422148
single	control	3	normalized	7.8	1.12787	0.42049
single	control	3	normalized	7.97	1.17424	0.439748
single	control	3	normalized	8.15	1.16464	0.412296
single	control	3	normalized	8.33	1.22508	0.367001
single	control	3	normalized	8.51	1.35767	0.39579
single	control	3	normalized	8.68	1.50941	0.406679
single	control	3	normalized	8.86	1.72661	NA
single	nocodazole(10)	3	normalized	-7.6	1.1262	0.237153
single	nocodazole(10)	3	normalized	-7.42	1.14071	0.21564
single	nocodazole(10)	3	normalized	-7.25	1.16394	0.22926
single	nocodazole(10)	3	normalized	-7.07	1.13925	0.193451
single	nocodazole(10)	3	normalized	-6.89	1.08909	0.194232
single	nocodazole(10)	3	normalized	-6.72	1.04791	0.197924
single	nocodazole(10)	3	normalized	-6.54	1.02786	0.19538
single	nocodazole(10)	3	normalized	-6.36	1.03657	0.206471
single	nocodazole(10)	3	normalized	-6.19	1.03704	0.215678
single	nocodazole(10)	3	normalized	-6.01	1.06282	0.204102
single	nocodazole(10)	3	normalized	-5.83	1.05579	0.175128
single	nocodazole(10)	3	normalized	-5.65	1.05068	0.154792
single	nocodazole(10)	3	normalized	-5.48	1.04118	0.12542
single	nocodazole(10)	3	normalized	-5.3	1.02303	0.0978137
single	nocodazole(10)	3	normalized	-5.12	1.01289	0.0967255
single	nocodazole(10)	3	normalized	-4.95	1.01841	0.0672789
single	nocodazole(10)	3	normalized	-4.77	1.02125	0.0848161
single	nocodazole(10)	3	normalized	-4.59	0.998104	0.0908831
single	nocodazole(10)	3	normalized	-4.42	0.991107	0.0865669
single	nocodazole(10)	3	normalized	-4.24	0.997444	0.0806587
single	nocodazole(10)	3	normalized	-4.06	1.00656	0.0865127
single	nocodazole(10)	3	normalized	-3.88	0.999499	0.0958345
single	nocodazole(10)	3	normalized	-3.71	0.974861	0.102474
single	nocodazole(10)	3	normalized	-3.53	0.969757	0.123989
single	nocodazole(10)	3	normalized	-3.35	0.981932	0.139908
single	nocodazole(10)	3	normalized	-3.18	0.970973	0.130547
single	nocodazole(10)	3	normalized	-3	0.97293	0.137768
single	nocodazole(10)	3	normalized	-2.82	0.969271	0.112638
single	nocodazole(10)	3	normalized	-2.65	0.986274	0.112045
single	nocodazole(10)	3	normalized	-2.47	0.994695	0.139375
single	nocodazole(10)	3	normalized	-2.29	1.03364	0.160511
single	nocodazole(10)	3	normalized	-2.11	1.0652	0.18274
single	nocodazole(10)	3	normalized	-1.94	1.11206	0.248567
single	nocodazole(10)	3	normalized	-1.76	1.18354	0.316424
single	nocodazole(10)	3	normalized	-1.58	1.24766	0.356686
single	nocodazole(10)	3	normalized	-1.41	1.29525	0.402431
single	nocodazole(10)	3	normalized	-1.23	1.34577	0.376904
single	nocodazole(10)	3	normalized	-1.05	1.41653	0.384721
single	nocodazole(10)	3	normalized	-0.875	1.51953	0.399157
single	nocodazole(10)	3	normalized	-0.698	1.69032	0.452809
single	nocodazole(10)	3	normalized	-0.521	1.86125	0.476194
single	nocodazole(10)	3	normalized	-0.344	2.03067	0.493309
single	nocodazole(10)	3	normalized	-0.167	2.1419	0.525459
single	nocodazole(10)	3	normalized	0.01	2.21788	0.5391
single	nocodazole(10)	3	normalized	0.187	2.1747	0.502544
single	nocodazole(10)	3	normalized	0.364	2.04389	0.386864
single	nocodazole(10)	3	normalized	0.541	1.88865	0.302276
single	nocodazole(10)	3	normalized	0.718	1.69979	0.263759
single	nocodazole(10)	3	normalized	0.895	1.54646	0.282776
single	nocodazole(10)	3	normalized	1.07	1.43041	0.28268
single	nocodazole(10)	3	normalized	1.25	1.34932	0.291771
single	nocodazole(10)	3	normalized	1.43	1.26736	0.297315
single	nocodazole(10)	3	normalized	1.6	1.21974	0.333465
single	nocodazole(10)	3	normalized	1.78	1.18793	0.351377
single	nocodazole(10)	3	normalized	1.96	1.16563	0.357691
single	nocodazole(10)	3	normalized	2.13	1.12463	0.342666
single	nocodazole(10)	3	normalized	2.31	1.08954	0.289643
single	nocodazole(10)	3	normalized	2.49	1.05543	0.237363
single	nocodazole(10)	3	normalized	2.66	1.0146	0.185177
single	nocodazole(10)	3	normalized	2.84	0.976642	0.131802
single	nocodazole(10)	3	normalized	3.02	0.978117	0.110586
single	nocodazole(10)	3	normalized	3.2	0.971111	0.11635
single	nocodazole(10)	3	normalized	3.37	0.962807	0.0958178
single	nocodazole(10)	3	normalized	3.55	0.978961	0.081219
single	nocodazole(10)	3	normalized	3.73	0.994326	0.10679
single	nocodazole(10)	3	normalized	3.9	1.00603	0.116844
single	nocodazole(10)	3	normalized	4.08	1.02205	0.103871
single	nocodazole(10)	3	normalized	4.26	1.04318	0.0895007
single	nocodazole(10)	3	normalized	4.43	1.03796	0.108863
single	nocodazole(10)	3	normalized	4.61	1.04072	0.117348
single	nocodazole(10)	3	normalized	4.79	1.059	0.116023
single	nocodazole(10)	3	normalized	4.97	1.05613	0.109726
single	nocodazole(10)	3	normalized	5.14	1.05686	0.116752
single	nocodazole(10)	3	normalized	5.32	1.04926	0.115535
single	nocodazole(10)	3	normalized	5.5	1.06131	0.13733
single	nocodazole(10)	3	normalized	5.67	1.06782	0.155451
single	nocodazole(10)	3	normalized	5.85	1.0554	0.175781
single	nocodazole(10)	3	normalized	6.03	1.0415	0.187596
single	nocodazole(10)	3	normalized	6.2	1.03487	0.171396
single	nocodazole(10)	3	normalized	6.38	1.02106	0.173536
single	nocodazole(10)	3	normalized	6.56	1.0415	0.174441
single	nocodazole(10)	3	normalized	6.74	1.05318	0.161028
single	nocodazole(10)	3	normalized	6.91	1.04087	0.147513
single	nocodazole(10)	3	normalized	-8.13	1.14872	0.174932
single	nocodazole(10)	3	normalized	-7.96	1.14638	0.128299
single	nocodazole(10)	3	normalized	-7.78	1.15054	0.135782
single	nocodazole(10)	3	normalized	7.09	1.0781	0.178692
single	nocodazole(10)	3	normalized	7.27	1.08803	0.176827
single	nocodazole(10)	3	normalized	7.44	1.09743	0.166424
single	nocodazole(10)	3	normalized	7.62	1.07964	0.164911
single	nocodazole(10)	3	normalized	7.8	1.06886	0.141391
single	nocodazole(10)	3	normalized	7.97	1.08021	0.129
single	nocodazole(10)	3	normalized	8.15	1.05729	0.131514
single	nocodazole(10)	3	normalized	8.33	1.06282	0.147827
single	nocodazole(10)	3	normalized	8.51	1.08171	0.132593
single	nocodazole(10)	3	normalized	8.68	1.07297	0.149057
single	nocodazole(10)	3	normalized	-8.84	1.21161	NA
single	nocodazole(10)	3	normalized	-8.66	1.28731	NA
single	nocodazole(10)	3	normalized	-8.49	1.11665	0.212578
single	nocodazole(10)	3	normalized	-8.31	1.23467	0.236302
single	nocodazole(10)	3	normalized	8.86	1.10827	0.221915
single	nocodazole(10)	3	normalized	9.04	1.14392	0.169902
single	nocodazole(10)	3	normalized	9.21	1.37759	NA
single	nocodazole(30)	3	normalized	-8.13	1.22624	0.13719
single	nocodazole(30)	3	normalized	-7.96	1.23121	0.160242
single	nocodazole(30)	3	normalized	-7.78	1.25347	0.153814
single	nocodazole(30)	3	normalized	-7.6	1.12739	0.21409
single	nocodazole(30)	3	normalized	-7.42	1.09585	0.206306
single	nocodazole(30)	3	normalized	-7.25	1.0662	0.174044
single	nocodazole(30)	3	normalized	-7.07	1.02394	0.121489
single	nocodazole(30)	3	normalized	-6.89	1.00776	0.141456
single	nocodazole(30)	3	normalized	-6.72	1.0097	0.149784
single	nocodazole(30)	3	normalized	-6.54	0.979973	0.145815
single	nocodazole(30)	3	normalized	-6.36	0.932608	0.130674
single	nocodazole(30)	3	normalized	-6.19	0.960975	0.125703
single	nocodazole(30)	3	normalized	-6.01	0.952158	0.102905
single	nocodazole(30)	3	normalized	-5.83	0.968863	0.0974386
single	nocodazole(30)	3	normalized	-5.65	0.953842	0.0799807
single	nocodazole(30)	3	normalized	-5.48	0.959412	0.0801237
single	nocodazole(30)	3	normalized	-5.3	0.972566	0.0793101
single	nocodazole(30)	3	normalized	-5.12	0.97463	0.0806329
single	nocodazole(30)	3	normalized	-4.95	0.96384	0.117148
single	nocodazole(30)	3	normalized	-4.77	0.976236	0.114807
single	nocodazole(30)	3	normalized	-4.59	0.992091	0.122925
single	nocodazole(30)	3	normalized	-4.42	0.983356	0.123945
single	nocodazole(30)	3	normalized	-4.24	0.99954	0.127898
single	nocodazole(30)	3	normalized	-4.06	0.97628	0.146234
single	nocodazole(30)	3	normalized	-3.88	0.973777	0.136381
single	nocodazole(30)	3	normalized	-3.71	0.963368	0.124876
single	nocodazole(30)	3	normalized	-3.53	0.963584	0.133582
single	nocodazole(30)	3	normalized	-3.35	0.972681	0.139248
single	nocodazole(30)	3	normalized	-3.18	0.955806	0.134774
single	nocodazole(30)	3	normalized	-3	0.955497	0.153316
single	nocodazole(30)	3	normalized	-2.82	0.948279	0.121526
single	nocodazole(30)	3	normalized	-2.65	0.982732	0.127584
single	nocodazole(30)	3	normalized	-2.47	0.974826	0.132149
single	nocodazole(30)	3	normalized	-2.29	1.00671	0.166639
single	nocodazole(30)	3	normalized	-2.11	1.02798	0.193927
single	nocodazole(30)	3	normalized	-1.94	1.06842	0.230011
single	nocodazole(30)	3	normalized	-1.76	1.11382	0.274119
single	nocodazole(30)	3	normalized	-1.58	1.15138	0.289781
single	nocodazole(30)	3	normalized	-1.41	1.20871	0.31299
single	nocodazole(30)	3	normalized	-1.23	1.26722	0.304278
single	nocodazole(30)	3	normalized	-1.05	1.31179	0.267976
single	nocodazole(30)	3	normalized	-0.875	1.38033	0.24998
single	nocodazole(30)	3	normalized	-0.698	1.50683	0.260388
single	nocodazole(30)	3	normalized	-0.521	1.64924	0.262822
single	nocodazole(30)	3	normalized	-0.344	1.79561	0.296856
single	nocodazole(30)	3	normalized	-0.167	1.90505	0.349821
single	nocodazole(30)	3	normalized	0.01	2.0312	0.425895
single	nocodazole(30)	3	normalized	0.187	1.95674	0.41565
single	nocodazole(30)	3	normalized	0.364	1.77952	0.38295
single	nocodazole(30)	3	normalized	0.541	1.60612	0.388591
single	nocodazole(30)	3	normalized	0.718	1.44276	0.380103
single	nocodazole(30)	3	normalized	0.895	1.31907	0.331697
single	nocodazole(30)	3	normalized	1.07	1.21466	0.281763
single	nocodazole(30)	3	normalized	1.25	1.17001	0.265539
single	nocodazole(30)	3	normalized	1.43	1.12661	0.259761
single	nocodazole(30)	3	normalized	1.6	1.10029	0.2834
single	nocodazole(30)	3	normalized	1.78	1.0644	0.302783
single	nocodazole(30)	3	normalized	1.96	1.05729	0.275358
single	nocodazole(30)	3	normalized	2.13	1.04186	0.27926
single	nocodazole(30)	3	normalized	2.31	1.0397	0.267099
single	nocodazole(30)	3	normalized	2.49	1.03046	0.251451
single	nocodazole(30)	3	normalized	2.66	1.0148	0.20781
single	nocodazole(30)	3	normalized	2.84	1.01013	0.179965
single	nocodazole(30)	3	normalized	3.02	1.01051	0.1699
single	nocodazole(30)	3	normalized	3.2	1.02083	0.16602
single	nocodazole(30)	3	normalized	3.37	1.03235	0.155031
single	nocodazole(30)	3	normalized	3.55	1.03573	0.141386
single	nocodazole(30)	3	normalized	3.73	1.06528	0.117672
single	nocodazole(30)	3	normalized	3.9	1.05247	0.146691
single	nocodazole(30)	3	normalized	4.08	1.05731	0.147862
single	nocodazole(30)	3	normalized	4.26	1.04483	0.113904
single	nocodazole(30)	3	normalized	4.43	1.02316	0.0914243
single	nocodazole(30)	3	normalized	4.61	1.03283	0.117846
single	nocodazole(30)	3	normalized	4.79	1.01149	0.125872
single	nocodazole(30)	3	normalized	4.97	0.981228	0.107819
single	nocodazole(30)	3	normalized	5.14	0.979737	0.154984
single	nocodazole(30)	3	normalized	5.32	0.95544	0.173162
single	nocodazole(30)	3	normalized	5.5	0.982524	0.168005
single	nocodazole(30)	3	normalized	5.67	0.979546	0.170568
single	nocodazole(30)	3	normalized	5.85	0.960682	0.18601
single	nocodazole(30)	3	normalized	6.03	0.983332	0.179103
single	nocodazole(30)	3	normalized	6.2	0.998712	0.194481
single	nocodazole(30)	3	normalized	6.38	1.0434	0.202213
single	nocodazole(30)	3	normalized	6.56	1.06858	0.231053
single	nocodazole(30)	3	normalized	6.74	0.998719	0.134858
single	nocodazole(30)	3	normalized	6.91	0.989047	0.161604
single	nocodazole(30)	3	normalized	7.09	1.01528	0.150511
single	nocodazole(30)	3	normalized	7.27	0.968523	0.153854
single	nocodazole(30)	3	normalized	7.44	0.928081	0.0679721
single	nocodazole(30)	3	normalized	7.62	0.96962	0.048469
single	nocodazole(30)	3	normalized	7.8	0.969326	0.0205523
single	nocodazole(30)	3	normalized	-9.37	1.07398	NA
single	nocodazole(30)	3	normalized	-9.19	1.15163	NA
single	nocodazole(30)	3	normalized	-9.02	1.12327	NA
single	nocodazole(30)	3	normalized	-8.84	1.25103	NA
single	nocodazole(30)	3	normalized	-8.66	1.18589	0.124151
single	nocodazole(30)	3	normalized	-8.49	1.17329	0.076218
single	nocodazole(30)	3	normalized	-8.31	1.26411	0.0703373
single	nocodazole(30)	3	normalized	7.97	0.989889	0.0370477
single	nocodazole(30)	3	normalized	8.15	1.03797	NA
single	nocodazole(30)	3	normalized	8.33	1.10659	NA
single	nocodazole(30)	3	normalized	8.51	1.12165	NA
single	nocodazole(30)	3	normalized	8.68	1.11119	NA
single	nocodazole(30)	3	normalized	8.86	1.11816	NA
single	nocodazole(30)	3	normalized	9.04	1.0945	NA
single	nocodazole(30)	3	normalized	9.21	1.1496	NA

## Sheet: Fig 6J
type	basename	timeframe	apical.single	cytosol.single	ratio.single
control	DMSOcontrol.zuIs278.0001t1	1	406.519	113.214	3.59072
control	DMSOcontrol.zuIs278.0001t3	3	365.041	96.0868	3.79907
control	DMSOcontrol.zuIs278.0002t1	1	431.492	98.2697	4.3909
control	DMSOcontrol.zuIs278.0002t3	3	422.495	93.1383	4.53621
control	DMSOcontrol.zuIs278.0003t1	1	443.757	95.9646	4.62417
control	DMSOcontrol.zuIs278.0003t3	3	468.309	120.615	3.88268
control	DMSOcontrol.zuIs278.0004t1	1	567.896	140.09	4.05379
control	DMSOcontrol.zuIs278.0004t3	3	491.75	136.527	3.60184
control	DMSOcontrol.zuIs278.0005t1	1	331.344	133.441	2.48308
control	DMSOcontrol.zuIs278.0005t3	3	250.851	122.265	2.0517
control	DMSOcontrol.zuIs278.0006t1	1	308.091	102.148	3.01613
control	DMSOcontrol.zuIs278.0006t3	3	277.207	73.8407	3.75412
control	DMSOcontrol.zuIs278.0007t1	1	299.881	106.59	2.81341
control	DMSOcontrol.zuIs278.0007t3	3	247.952	94.0369	2.63676
control	DMSOcontrol.zuIs278.0008t1	1	193.502	70.4677	2.74596
control	DMSOcontrol.zuIs278.0008t3	3	162.798	81.4504	1.99874
control	DMSOcontrol.zuIs278.0009t1	1	321.166	106.746	3.0087
control	DMSOcontrol.zuIs278.0009t3	3	281.898	113.417	2.48549
control	DMSOcontrol.zuIs278.0010t1	1	317.167	122.764	2.58355
control	DMSOcontrol.zuIs278.0010t3	3	301.072	123.189	2.444
control	DMSOcontrol.zuIs278.0t1	1	359.772	123.457	2.91415
control	DMSOcontrol.zuIs278.0t3	3	336.18	125.737	2.67367
nocodazole(10)	noca10.zuIs278.0001t1	1	371.482	103.527	3.58826
nocodazole(10)	noca10.zuIs278.0001t3	3	280.81	99.6919	2.81678
nocodazole(10)	noca10.zuIs278.0002t1	1	237.765	108.039	2.20075
nocodazole(10)	noca10.zuIs278.0002t3	3	165.222	124.686	1.32511
nocodazole(10)	noca10.zuIs278.0003t1	1	238.924	108.361	2.20488
nocodazole(10)	noca10.zuIs278.0003t3	3	202.345	123.098	1.64378
nocodazole(10)	noca10.zuIs278.0004t1	1	351.085	129.432	2.71251
nocodazole(10)	noca10.zuIs278.0004t3	3	197.973	131.034	1.51085
nocodazole(10)	noca10.zuIs278.0005t1	1	275.509	140.136	1.966
nocodazole(10)	noca10.zuIs278.0005t3	3	241.378	145.993	1.65336
nocodazole(10)	noca10.zuIs278.0006t1	1	300.52	153.327	1.95999
nocodazole(10)	noca10.zuIs278.0006t3	3	260.59	154.217	1.68977
nocodazole(10)	noca10.zuIs278.0007t1	1	276.027	107.358	2.57108
nocodazole(10)	noca10.zuIs278.0007t3	3	194.085	143.231	1.35505
nocodazole(10)	noca10.zuIs278.0008t1	1	258.218	125.84	2.05197
nocodazole(10)	noca10.zuIs278.0008t3	3	194.147	116.144	1.67161
nocodazole(10)	noca10.zuIs278.0009t1	1	239.951	99.899	2.40193
nocodazole(10)	noca10.zuIs278.0009t3	3	173.011	130.471	1.32605
nocodazole(10)	noca10.zuIs278.0010t1	1	257.475	104.303	2.46852
nocodazole(10)	noca10.zuIs278.0010t3	3	189.695	111.72	1.69795
nocodazole(10)	noca10.zuIs278.0t1	1	296.268	124.965	2.37081
nocodazole(10)	noca10.zuIs278.0t3	3	271.154	128.032	2.11786
nocodazole(30)	noca30.zuIs278.0002t1	1	156.113	87.6789	1.78051
nocodazole(30)	noca30.zuIs278.0002t3	3	130.731	76.5023	1.70885
nocodazole(30)	noca30.zuIs278.0003t1	1	260.21	134.111	1.94026
nocodazole(30)	noca30.zuIs278.0003t3	3	203.748	123.992	1.64323
nocodazole(30)	noca30.zuIs278.0004t3	3	186.76	121.11	1.54206
nocodazole(30)	noca30.zuIs278.0005t1	1	248.965	121.031	2.05704
nocodazole(30)	noca30.zuIs278.0005t3	3	189.664	115.047	1.64857
nocodazole(30)	noca30.zuIs278.0006t1	1	242.928	103.577	2.34539
nocodazole(30)	noca30.zuIs278.0006t3	3	182.734	111.381	1.64062
nocodazole(30)	noca30.zuIs278.0007t1	1	261.067	116.678	2.23751
nocodazole(30)	noca30.zuIs278.0007t3	3	189.792	113.37	1.6741
nocodazole(30)	noca30.zuIs278.0009t1	1	270.282	125.33	2.15656
nocodazole(30)	noca30.zuIs278.0009t3	3	192.995	122.742	1.57237
nocodazole(30)	noca30.zuIs278.0010t1	1	240.117	116.308	2.06449
nocodazole(30)	noca30.zuIs278.0010t3	3	184.374	119.633	1.54117

[truncated: 9 more sheets: Fig 7B, Fig 7C, Fig 7E, Fig 7F, zif-1 viability, mzt-1(-) viability, centriole count, mt enrichment vs. length, late gut(-) comet speed]
