# Supplementary material for: Tissue-specific degradation of essential centrosome components reveals distinct microtubule populations at microtubule organizing centers
Source: PLoS Biol. 2018 Aug 6;16(8):e2005189. doi: 10.1371/journal.pbio.2005189 (PMC6103517; doi:10.1371/journal.pbio.2005189)
Supplement: S1 Table — (XLSX) [file pbio.2005189.s010.xlsx]

## Sheet: Sheet1
S1 Table
Allele	sgRNA and homology arm (HA) primer sequences		Plasmid	Method
gip-1(wow3[gfp:gip-1])	sgRNA	TCAGATAAATGCGTCGACAAGG	pJF216	SHA
	HA F	GGAGAAAATTAACCAAAAACTTGAAATTTTATGAAAAAAAAATGGAAAAATTTCAGATAAATGAGTAAAGGAGAAGAACTTTTCACTGGAGTTG
	HA R	CTATCATGAAACCCGAAAGCATTTAAAAATTGCTGTACAGCTTCAACTTCTTCGCTGCCTTGACGTCGCATGGCTCCGCTAGCTCCTGATTTGTATAGTTCGTCCATGCCATGTGTAATCCC
gip-1(wow5[zf:gfp:gip-1])	sgRNA	TCAGATAAATGCGTCGACAAGG	pJF216	SHA
	HA F	GGAGAAAATTAACCAAAAACTTGAAATTTTATGAAAAAAAAATGGAAAAATTTCAGATAAATGCCGACAGAATACAAAACGCGACTTTGTGATG
	HA R	CTATCATGAAACCCGAAAGCATTTAAAAATTGCTGTACAGCTTCAACTTCTTCGCTGCCTTGACGTCGCATGGCTCCGCTAGCTCCTGATTTGTATAGTTCGTCCATGCCATGTGTAATCCC
gip-1(wow25[tagrfp-t:3xmyc:gip-1])	sgRNA	TCAGATAAATGCGTCGACAAGG	pJF216	SEC
	5'HA F	CACGACGTTGTAAAACGACGGCCAGTCGTACTGGAAATTTGGGCAACA	pJF289
	5'HA R	CTTGATGAGCTCCTCTCCCTTGGAGACCATTTATCTGAAATTTTTCCATTTT
	3'HA F	GAGCAGAAGTTGATCAGCGAGGAAGACTTGCGTCGACAAGGCAGCG
	3'HA R	TCACACAGGAAACAGCTATGACCATGTTATCAAAATTCAAAATCCCCGTTT
mzt-1(wow23[zf:gfp: 3xflag:mzt-1])	sgRNA	CTCATAATCGATAAAATAACGG	pJF286	SEC
	5'HA F	CGTGATTACAAGGATGACGATGACAAGAGAAGCGATCCAAAGAAACACACC	pJF288
	5'HA R	ACAAAGTCGCGTTTTGTATTCTGTCGGCATAATCGATAAAATAACGGGGAGA
	3'HA F	CGTGATTACAAGGATGACGATGACAAGAGAAGCGATCCGAAAAAGCACA
	3'HA R	TCACACAGGAAACAGCTATGACCATGTTATTCGATCTCGAGTGTGTGGAG
mzt-1(wow51[gfp: 3xflag:mzt-1])	sgRNA	CTCATAATCGATAAAATAACGG	pJF286	SEC
	5'HA F	CGTGATTACAAGGATGACGATGACAAGAGAAGCGATCCAAAGAAACACACC	pJF324
	5'HA R	TCCAGTGAACAATTCTTCTCCTTTACTCATAATCGATAAAATAACGGGGAGA
	3'HA F	CGTGATTACAAGGATGACGATGACAAGAGAAGCGATCCGAAAAAGCACA
	3'HA R	TCACACAGGAAACAGCTATGACCATGTTATTCGATCTCGAGTGTGTGGAG
air-1(wow14[air-1:zf:gfp:3xflag])	sgRNA	TAGACAGAGCTTTTATTGATTGG	pMS231	SEC
	5'HA F	ACGTTGTAAAACGACGGCCAGTCGCCGGCACGCCAGAATCAAGGAGTGCAAG	pMS232
	5'HA R	CATCGATGCTCCTGAGGCTCCCGATGCTCCTTGATTGGCTGTAGAATTATTGCGACTG
	3'HA F	TGATTACAAGGATGACGATGACAAGAGATAAAAGCTCTGTCTATTGTCCATTAAAGTCTC
	3'HA R	GGAAACAGCTATGACCATGTTATCGATTTCCCACTCCTACCAATGTAGTGTTAACTCG
tpxl-1(wow34[zf:gfp: 3xflag:tpxl-1)	sgRNA	AGCAAAAGTCAAACCATTCAGG	pJF302	SEC
	5'HA F	TTGTAAAACGACGGCCAGTCGCCGGCACGGATCGATTGGAAAGGTAA	pJF303
	5'HA R	ACAAAGTCGCGTTTTGTATTCTGTCGGCATCCTATAAGAAAGAAATAAATGATAATTTGA
	3'HA F	CGTGATTACAAGGATGACGATGACAAGAGAAGCAAAAGTCAAACCATTCAAGAA
	3'HA R	TCACACAGGAAACAGCTATGACCATGTTATGAGATGGTGCGAGTGACAGA
noca-1(wow11[noca-1:zf:gfp:3xflag])	sgRNA	AAACAAATGCAGAAGGAGATGG	pJF220	SEC
	5'HA F	ACGTTGTAAAACGACGGCCAGTCGCCGGCAGACACTCGGGTCCCACAATA	pJF267
	5'HA R	CATCGATGCTCCTGAGGCTCCCGATGCTCCTTGAACTCTGCATACATCACGATCACCATCACCCTCAGCGTTAGTCTG
	3'HA F	CGTGATTACAAGGATGACGATGACAAGAGATAGAACATTATCTATATCTGAACATCTTGT
	3'HA R	GGAAACAGCTATGACCATGTTATCGATTTCCTCGCATTTCCCCGTATTCG
zyg-9(wow13[zf:gfp:3xflag: zyg-9])	sgRNA	TCGTCCAGATAATCCCAATTGG	pJF260	SEC
	5'HA F	TTGTAAAACGACGGCCAGTCGCCGGCATTTGTCGTCGCAAGTTAAGC	pJF274
	5'HA R	ACAAAGTCGCGTTTTGTATTCTGTCGGCATTATCTGAAAAATGACAGTTTACTACG
	3'HA F	CGTGATTACAAGGATGACGATGACAAGAGATCCAATTGGGATTATCTGGAC
	3'HA R	CAGGAAACAGCTATGACCATGTTATCGATTTCGCCAAAATGTCTTCCTGACC
ebp-2(wow47[ebp-2:gfp:3xflag])	sgRNA	GCAGGCAAATCTGGACGATACGG	pJF311	SEC
	5'HA F	TTGTAAAACGACGGCCAGTCGCCGGCAGTTGCTGCTCCTGCTAGACC	pJF310
	5'HA R	CATCGATGCTCCTGAGGCTCCCGATGCTCCGAAAGTCTCGGTATCGTCCAGATT
	3'HA F	CGTGATTACAAGGATGACGATGACAAGAGATAAATATTGTTGTTTCCCATTGCTT
	3'HA R	GGAAACAGCTATGACCATGTTATCGATTTCTTTGCGATTGATGATGTCGT
ptrn-1(wow4[ptrn-1:gfp])	sgRNA	TTTAGTTATTCTTATGAGCCGG	pJF222	SHA
	HA F	GGATCAATACTGGCAAAAAGCTCGAATTCCACACTCGGGAACTCCTGCCCACAAAAATAACTCAGGAGCTAGCGGAGCCATGAGTAAAGGAGAAGAACTTTTCACTGGAGTTG
	HA R	GTGAAAATGCGCGTGTACTGGTTTCTACAAAGCACCAAAAACATGTGTATCTCTTTATTTGTATAGTTCGTCCATGCCATGTGTAATCCC
